# Supplementary material for: A catalogue of 136 microbial draft genomes from Red Sea metagenomes
Source: Sci Data. 2016 Jul 5;3:160050. doi: 10.1038/sdata.2016.50 (PMC4932879; doi:10.1038/sdata.2016.50)
Supplement: Supplementary file 1 [file sdata201650-isa1.zip]

Archive with 3 entries (3 files):
- i_Investigation.txt
- s_study_Haroon.txt
- a_assay_Haroon.txt
