# Supplementary material for: A catalogue of 136 microbial draft genomes from Red Sea metagenomes
Source: Sci Data. 2016 Jul 5;3:160050. doi: 10.1038/sdata.2016.50 (PMC4932879; doi:10.1038/sdata.2016.50)
Supplement: Supplementary file 1 [file sdata201650-isa1.zip › i_Investigation.txt]

# Investigation File generated for Scientific Data with Investigation File Authoring Tool version 0.1.0 on 10/06/2016 - This metadata file is CC0
ONTOLOGY SOURCE REFERENCE
Term Source Name	GAZ	ENVO	UO	OBI	ERO	BAO
Term Source File	http://data.bioontology.org/ontologies/GAZ	http://data.bioontology.org/ontologies/ENVO	http://data.bioontology.org/ontologies/UO	http://data.bioontology.org/ontologies/OBI	http://data.bioontology.org/ontologies/ERO	http://data.bioontology.org/ontologies/BAO
Term Source Version	$Revision: 1.512 $	releases/2014-09-16	unknown	2014-08-18	2013-08-02	2.0
Term Source Description	Gazetteer	Environment Ontology	Units of Measurement Ontology	Ontology for Biomedical Investigations	Eagle-I Research Resource Ontology	BioAssay Ontology
INVESTIGATION
Investigation Identifier
Investigation Title
Investigation Description
Investigation Submission Date
Investigation Public Release Date
INVESTIGATION PUBLICATIONS
Investigation PubMed ID
Investigation Publication DOI
Investigation Publication Author List
Investigation Publication Title
Investigation Publication Status
Investigation Publication Status Term Accession Number
Investigation Publication Status Term Source REF
INVESTIGATION CONTACTS
Investigation Person Last Name
Investigation Person Mid Initials
Investigation Person First Name
Investigation Person Address
Investigation Person Phone
Investigation Person Fax
Investigation Person Email
Investigation Person Affiliation
Investigation Person Roles
Investigation Person Roles Term Accession Number
Investigation Person Roles Term Source REF
STUDY
Study Identifier	10.1038/sdata.2016.50
Study Title	A catalogue of 136 microbial draft genomes from Red Sea metagenomes
Study Submission Date	20/04/2016
Study Public Release Date	05/07/2016
Study Description	http://www.nature.com/articles/sdata201650#abstract
Study File Name	s_study_Haroon.txt
Comment[Subject Keywords]	///;//;//
Comment[Manuscript Licence]	CC BY-4.0
Comment[Experimental Metadata Licence]	CC0
Comment[Supplementary Information File Name]		Supplementary Tables
Comment[Supplementary Information File Type]	x-zip-compressed	msword
Comment[Supplementary Information File URL]	http://www.nature.com/articles/sdata201650#supplementary-information	http://www.nature.com/articles/sdata201650#supplementary-information
Comment[Data Repository]	NCBI Sequence Read Archive;figshare
Comment[Data Record Accession]	PRJNA289734;doi:10.6084/m9.figshare.3362899.v1
Comment[Data Record URI]	http://www.ncbi.nlm.nih.gov/bioproject/?term=PRJNA289734;https://dx.doi.org/10.6084/m9.figshare.3362899.v1
STUDY DESIGN DESCRIPTORS
Study Design Type	observation design	organism identification objective
Study Design Type Term Accession Number	OBI:0300311	OBI:0001623
Study Design Type Term Source REF	OBI	OBI
STUDY PUBLICATIONS
Study PubMed ID	""
Study Publication DOI	doi:10.1093/nar/gkr1044
Study Publication Author List	""
Study Publication Title	""
Study Publication Status	published
Study Publication Status Term Accession Number	
Study Publication Status Term Source REF	
STUDY FACTORS
Study Factor Name
Study Factor Type
Study Factor Type Term Accession Number
Study Factor Type Term Source REF
STUDY ASSAYS
Study Assay Measurement Type	DNA sequence data
Study Assay Measurement Type Term Accession Number	OBI:0001573
Study Assay Measurement Type Term Source REF	OBI
Study Assay Technology Type	metagenomics analysis
Study Assay Technology Type Term Accession Number	ERO:0000657
Study Assay Technology Type Term Source REF	ERO
Study Assay Technology Platform	Illumina HiSeq2000
Study Assay File Name	a_assay_Haroon.txt
STUDY PROTOCOLS
Study Protocol Name	Metagenomic sequencing and assembly	Genome binning, refinement, and annotation	Genome tree  construction
Study Protocol Type	metagenomics analysis	sequence annotation	computational phylogenetic analysis
Study Protocol Type Term Accession Number	ERO:0000657	OBI:0001944	BAO:0002206
Study Protocol Type Term Source REF	ERO	OBI	BAO
Study Protocol Description			
Study Protocol URI	""	""	""
Study Protocol Version			
Study Protocol Parameters Name	""	""	""
Study Protocol Parameters Name Term Accession Number	""	""	""
Study Protocol Parameters Name Term Source REF	""	""	""
Study Protocol Components Name	""	""	""
Study Protocol Components Type	""	""	""
Study Protocol Components Type Term Accession Number	""	""	""
Study Protocol Components Type Term Source REF	""	""	""
STUDY CONTACTS
Study Person Last Name	Haroon	Thompson	Parks	Hugenholtz	Stingl
Study Person First Name	Mohamed F.	Luke R.	Donovan H.	Philip	Ulrich
Study Person Mid Initials					
Study Person Email	fauziharoon@gmail.com	""	""	""	ulistingl@gmail.com
Study Person Phone					
Study Person Fax					
Study Person Address					
Study Person Affiliation	Red Sea Research Center, King Abdullah University of Science and Technology (KAUST), Thuwal 23955-6900, Saudi Arabia	Red Sea Research Center, King Abdullah University of Science and Technology (KAUST), Thuwal 23955-6900, Saudi Arabia	Australian Centre for Ecogenomics, School of Chemistry and Molecular Biosciences, The University of Queensland, St Lucia, Queensland 4072, Australia	Australian Centre for Ecogenomics, School of Chemistry and Molecular Biosciences, The University of Queensland, St Lucia, Queensland 4072, Australia	Red Sea Research Center, King Abdullah University of Science and Technology (KAUST), Thuwal 23955-6900, Saudi Arabia
Study Person Roles					
Study Person Roles Term Accession Number					
Study Person Roles Term Source REF					
Comment[Study Person ORCID]					
Comment[Funder]					
Comment[FundRef ID]					
Comment[Funder Term Source REF]					
Comment[Grant Identifier]					
