# Supplementary material for: A catalogue of 136 microbial draft genomes from Red Sea metagenomes
Source: Sci Data. 2016 Jul 5;3:160050. doi: 10.1038/sdata.2016.50 (PMC4932879; doi:10.1038/sdata.2016.50)
Supplement: Supplementary file 1 [file sdata201650-isa1.zip › s_study_Haroon.txt]

Source Name	Comment[date and time of sample collection]	Characteristics[geographical location]	Term Source REF	Term Accession Number	Characteristics[environment type]	Term Source REF	Term Accession Number	Characteristics[latitude]	Unit	Term Source REF	Term Accession Number	Characteristics[longitude]	Unit	Term Source REF	Term Accession Number	Characteristics[depth]	Unit	Term Source REF	Term Accession Number	Protocol REF	Sample Name
Red Sea water column Station 12	20110918T10:26	Red Sea	GAZ	GAZ:00002456	sea water	ENVO	ENVO:00002149	17.662	degree	UO	UO:0000185	40.905	degree	UO	UO:0000185	10	meter	UO	UO:0000008	Metagenomic sequencing and assembly	Red Sea water column Station 12_10
Red Sea water column Station 12	20110918T10:26	Red Sea	GAZ	GAZ:00002456	sea water	ENVO	ENVO:00002149	17.662	degree	UO	UO:0000185	40.905	degree	UO	UO:0000185	25	meter	UO	UO:0000008	Metagenomic sequencing and assembly	Red Sea water column Station 12_25
Red Sea water column Station 12	20110918T10:26	Gulf of Aden	GAZ	GAZ:00008962	sea water	ENVO	ENVO:00002149	17.662	degree	UO	UO:0000185	40.905	degree	UO	UO:0000185	47	meter	UO	UO:0000008	Metagenomic sequencing and assembly	Red Sea water column Station 12_47
Red Sea water column Station 22	20110919T08:53	Red Sea	GAZ	GAZ:00002456	sea water	ENVO	ENVO:00002149	17.996	degree	UO	UO:0000185	39.799	degree	UO	UO:0000185	10	meter	UO	UO:0000008	Metagenomic sequencing and assembly	Red Sea water column Station 22_10
Red Sea water column Station 22	20110919T08:53	Red Sea	GAZ	GAZ:00002456	sea water	ENVO	ENVO:00002149	17.996	degree	UO	UO:0000185	39.799	degree	UO	UO:0000185	25	meter	UO	UO:0000008	Metagenomic sequencing and assembly	Red Sea water column Station 22_25
Red Sea water column Station 22	20110919T08:53	Red Sea	GAZ	GAZ:00002456	sea water	ENVO	ENVO:00002149	17.996	degree	UO	UO:0000185	39.799	degree	UO	UO:0000185	50	meter	UO	UO:0000008	Metagenomic sequencing and assembly	Red Sea water column Station 22_50
Red Sea water column Station 22	20110919T08:53	Red Sea	GAZ	GAZ:00002456	sea water	ENVO	ENVO:00002149	17.996	degree	UO	UO:0000185	39.799	degree	UO	UO:0000185	100	meter	UO	UO:0000008	Metagenomic sequencing and assembly	Red Sea water column Station 22_100
Red Sea water column Station 22	20110919T08:53	Red Sea	GAZ	GAZ:00002456	sea water	ENVO	ENVO:00002149	17.996	degree	UO	UO:0000185	39.799	degree	UO	UO:0000185	200	meter	UO	UO:0000008	Metagenomic sequencing and assembly	Red Sea water column Station 22_200
Red Sea water column Station 22	20110919T08:53	Red Sea	GAZ	GAZ:00002456	sea water	ENVO	ENVO:00002149	17.996	degree	UO	UO:0000185	39.799	degree	UO	UO:0000185	500	meter	UO	UO:0000008	Metagenomic sequencing and assembly	Red Sea water column Station 22_500
Red Sea water column Station 34	20110920T04:10	Red Sea	GAZ	GAZ:00002456	sea water	ENVO	ENVO:00002149	18.58	degree	UO	UO:0000185	40.743	degree	UO	UO:0000185	10	meter	UO	UO:0000008	Metagenomic sequencing and assembly	Red Sea water column Station 34_10
Red Sea water column Station 34	20110920T04:10	Red Sea	GAZ	GAZ:00002456	sea water	ENVO	ENVO:00002149	18.58	degree	UO	UO:0000185	40.743	degree	UO	UO:0000185	25	meter	UO	UO:0000008	Metagenomic sequencing and assembly	Red Sea water column Station 34_25
Red Sea water column Station 34	20110920T04:10	Gulf of Aden	GAZ	GAZ:00008962	sea water	ENVO	ENVO:00002149	18.58	degree	UO	UO:0000185	40.743	degree	UO	UO:0000185	50	meter	UO	UO:0000008	Metagenomic sequencing and assembly	Red Sea water column Station 34_50
Red Sea water column Station 34	20110920T04:10	Gulf of Aden	GAZ	GAZ:00008962	sea water	ENVO	ENVO:00002149	18.58	degree	UO	UO:0000185	40.743	degree	UO	UO:0000185	100	meter	UO	UO:0000008	Metagenomic sequencing and assembly	Red Sea water column Station 34_100
Red Sea water column Station 34	20110920T04:10	Red Sea	GAZ	GAZ:00002456	sea water	ENVO	ENVO:00002149	18.58	degree	UO	UO:0000185	40.743	degree	UO	UO:0000185	200	meter	UO	UO:0000008	Metagenomic sequencing and assembly	Red Sea water column Station 34_200
Red Sea water column Station 34	20110920T04:10	Red Sea	GAZ	GAZ:00002456	sea water	ENVO	ENVO:00002149	18.58	degree	UO	UO:0000185	40.743	degree	UO	UO:0000185	258	meter	UO	UO:0000008	Metagenomic sequencing and assembly	Red Sea water column Station 34_258
Red Sea water column Station 91	20110924T20:54	Red Sea	GAZ	GAZ:00002456	sea water	ENVO	ENVO:00002149	20.525	degree	UO	UO:0000185	38.781	degree	UO	UO:0000185	10	meter	UO	UO:0000008	Metagenomic sequencing and assembly	Red Sea water column Station 91_10
Red Sea water column Station 91	20110924T20:54	Red Sea	GAZ	GAZ:00002456	sea water	ENVO	ENVO:00002149	20.525	degree	UO	UO:0000185	38.781	degree	UO	UO:0000185	25	meter	UO	UO:0000008	Metagenomic sequencing and assembly	Red Sea water column Station 91_25
Red Sea water column Station 91	20110924T20:54	Red Sea	GAZ	GAZ:00002456	sea water	ENVO	ENVO:00002149	20.525	degree	UO	UO:0000185	38.781	degree	UO	UO:0000185	50	meter	UO	UO:0000008	Metagenomic sequencing and assembly	Red Sea water column Station 91_50
Red Sea water column Station 91	20110924T20:54	Red Sea	GAZ	GAZ:00002456	sea water	ENVO	ENVO:00002149	20.525	degree	UO	UO:0000185	38.781	degree	UO	UO:0000185	100	meter	UO	UO:0000008	Metagenomic sequencing and assembly	Red Sea water column Station 91_100
Red Sea water column Station 91	20110924T20:54	Red Sea	GAZ	GAZ:00002456	sea water	ENVO	ENVO:00002149	20.525	degree	UO	UO:0000185	38.781	degree	UO	UO:0000185	200	meter	UO	UO:0000008	Metagenomic sequencing and assembly	Red Sea water column Station 91_200
Red Sea water column Station 91	20110924T20:54	Red Sea	GAZ	GAZ:00002456	sea water	ENVO	ENVO:00002149	20.525	degree	UO	UO:0000185	38.781	degree	UO	UO:0000185	500	meter	UO	UO:0000008	Metagenomic sequencing and assembly	Red Sea water column Station 91_500
Red Sea water column Station 108	20110927T21:03	Red Sea	GAZ	GAZ:00002456	sea water	ENVO	ENVO:00002149	22.046	degree	UO	UO:0000185	37.929	degree	UO	UO:0000185	10	meter	UO	UO:0000008	Metagenomic sequencing and assembly	Red Sea water column Station 108_10
Red Sea water column Station 108	20110927T21:03	Red Sea	GAZ	GAZ:00002456	sea water	ENVO	ENVO:00002149	22.046	degree	UO	UO:0000185	37.929	degree	UO	UO:0000185	25	meter	UO	UO:0000008	Metagenomic sequencing and assembly	Red Sea water column Station 108_25
Red Sea water column Station 108	20110927T21:03	Red Sea	GAZ	GAZ:00002456	sea water	ENVO	ENVO:00002149	22.046	degree	UO	UO:0000185	37.929	degree	UO	UO:0000185	50	meter	UO	UO:0000008	Metagenomic sequencing and assembly	Red Sea water column Station 108_50
Red Sea water column Station 108	20110927T21:03	Red Sea	GAZ	GAZ:00002456	sea water	ENVO	ENVO:00002149	22.046	degree	UO	UO:0000185	37.929	degree	UO	UO:0000185	100	meter	UO	UO:0000008	Metagenomic sequencing and assembly	Red Sea water column Station 108_100
Red Sea water column Station 108	20110927T21:03	Red Sea	GAZ	GAZ:00002456	sea water	ENVO	ENVO:00002149	22.046	degree	UO	UO:0000185	37.929	degree	UO	UO:0000185	200	meter	UO	UO:0000008	Metagenomic sequencing and assembly	Red Sea water column Station 108_200
Red Sea water column Station 108	20110927T21:03	Red Sea	GAZ	GAZ:00002456	sea water	ENVO	ENVO:00002149	22.046	degree	UO	UO:0000185	37.929	degree	UO	UO:0000185	500	meter	UO	UO:0000008	Metagenomic sequencing and assembly	Red Sea water column Station 108_500
Red Sea water column Station 149	20111001T05:00	Red Sea	GAZ	GAZ:00002456	sea water	ENVO	ENVO:00002149	23.604	degree	UO	UO:0000185	37.054	degree	UO	UO:0000185	10	meter	UO	UO:0000008	Metagenomic sequencing and assembly	Red Sea water column Station 149_10
Red Sea water column Station 149	20111001T05:00	Red Sea	GAZ	GAZ:00002456	sea water	ENVO	ENVO:00002149	23.604	degree	UO	UO:0000185	37.054	degree	UO	UO:0000185	25	meter	UO	UO:0000008	Metagenomic sequencing and assembly	Red Sea water column Station 149_25
Red Sea water column Station 149	20111001T05:00	Red Sea	GAZ	GAZ:00002456	sea water	ENVO	ENVO:00002149	23.604	degree	UO	UO:0000185	37.054	degree	UO	UO:0000185	50	meter	UO	UO:0000008	Metagenomic sequencing and assembly	Red Sea water column Station 149_50
Red Sea water column Station 149	20111001T05:00	Red Sea	GAZ	GAZ:00002456	sea water	ENVO	ENVO:00002149	23.604	degree	UO	UO:0000185	37.054	degree	UO	UO:0000185	100	meter	UO	UO:0000008	Metagenomic sequencing and assembly	Red Sea water column Station 149_100
Red Sea water column Station 149	20111001T05:00	Red Sea	GAZ	GAZ:00002456	sea water	ENVO	ENVO:00002149	23.604	degree	UO	UO:0000185	37.054	degree	UO	UO:0000185	200	meter	UO	UO:0000008	Metagenomic sequencing and assembly	Red Sea water column Station 149_200
Red Sea water column Station 149	20111001T05:00	Red Sea	GAZ	GAZ:00002456	sea water	ENVO	ENVO:00002149	23.604	degree	UO	UO:0000185	37.054	degree	UO	UO:0000185	500	meter	UO	UO:0000008	Metagenomic sequencing and assembly	Red Sea water column Station 149_500
Red Sea water column Station 169	20111003T04:55	Red Sea	GAZ	GAZ:00002456	sea water	ENVO	ENVO:00002149	25.772	degree	UO	UO:0000185	36.116	degree	UO	UO:0000185	10	meter	UO	UO:0000008	Metagenomic sequencing and assembly	Red Sea water column Station 169_10
Red Sea water column Station 169	20111003T04:55	Red Sea	GAZ	GAZ:00002456	sea water	ENVO	ENVO:00002149	25.772	degree	UO	UO:0000185	36.116	degree	UO	UO:0000185	25	meter	UO	UO:0000008	Metagenomic sequencing and assembly	Red Sea water column Station 169_25
Red Sea water column Station 169	20111003T04:55	Red Sea	GAZ	GAZ:00002456	sea water	ENVO	ENVO:00002149	25.772	degree	UO	UO:0000185	36.116	degree	UO	UO:0000185	50	meter	UO	UO:0000008	Metagenomic sequencing and assembly	Red Sea water column Station 169_50
Red Sea water column Station 169	20111003T04:55	Red Sea	GAZ	GAZ:00002456	sea water	ENVO	ENVO:00002149	25.772	degree	UO	UO:0000185	36.116	degree	UO	UO:0000185	100	meter	UO	UO:0000008	Metagenomic sequencing and assembly	Red Sea water column Station 169_100
Red Sea water column Station 169	20111003T04:55	Red Sea	GAZ	GAZ:00002456	sea water	ENVO	ENVO:00002149	25.772	degree	UO	UO:0000185	36.116	degree	UO	UO:0000185	200	meter	UO	UO:0000008	Metagenomic sequencing and assembly	Red Sea water column Station 169_200
Red Sea water column Station 169	20111003T04:55	Red Sea	GAZ	GAZ:00002456	sea water	ENVO	ENVO:00002149	25.772	degree	UO	UO:0000185	36.116	degree	UO	UO:0000185	500	meter	UO	UO:0000008	Metagenomic sequencing and assembly	Red Sea water column Station 169_500
Red Sea water column Station 192	20111005T10:56	Red Sea	GAZ	GAZ:00002456	sea water	ENVO	ENVO:00002149	27.897	degree	UO	UO:0000185	34.507	degree	UO	UO:0000185	10	meter	UO	UO:0000008	Metagenomic sequencing and assembly	Red Sea water column Station 192_10
Red Sea water column Station 192	20111005T10:56	Red Sea	GAZ	GAZ:00002456	sea water	ENVO	ENVO:00002149	27.897	degree	UO	UO:0000185	34.507	degree	UO	UO:0000185	25	meter	UO	UO:0000008	Metagenomic sequencing and assembly	Red Sea water column Station 192_25
Red Sea water column Station 192	20111005T10:56	Red Sea	GAZ	GAZ:00002456	sea water	ENVO	ENVO:00002149	27.897	degree	UO	UO:0000185	34.507	degree	UO	UO:0000185	50	meter	UO	UO:0000008	Metagenomic sequencing and assembly	Red Sea water column Station 192_50
Red Sea water column Station 192	20111005T10:56	Red Sea	GAZ	GAZ:00002456	sea water	ENVO	ENVO:00002149	27.897	degree	UO	UO:0000185	34.507	degree	UO	UO:0000185	100	meter	UO	UO:0000008	Metagenomic sequencing and assembly	Red Sea water column Station 192_100
Red Sea water column Station 192	20111005T10:56	Red Sea	GAZ	GAZ:00002456	sea water	ENVO	ENVO:00002149	27.897	degree	UO	UO:0000185	34.507	degree	UO	UO:0000185	200	meter	UO	UO:0000008	Metagenomic sequencing and assembly	Red Sea water column Station 192_200
Red Sea water column Station 192	20111005T10:56	Red Sea	GAZ	GAZ:00002456	sea water	ENVO	ENVO:00002149	27.897	degree	UO	UO:0000185	34.507	degree	UO	UO:0000185	500	meter	UO	UO:0000008	Metagenomic sequencing and assembly	Red Sea water column Station 192_500
