# Supplementary material for: A catalogue of 136 microbial draft genomes from Red Sea metagenomes
Source: Sci Data. 2016 Jul 5;3:160050. doi: 10.1038/sdata.2016.50 (PMC4932879; doi:10.1038/sdata.2016.50)
Supplement: Supplementary file 1 [file sdata201650-isa1.zip › a_assay_Haroon.txt]

Sample Name	Protocol REF	Assay Name	Raw Data File	Comment[Data Repository]	Comment[Data Record Accession]	Comment[Data Record URI]	Protocol REF	Derived Data File	Comment[Data Repository]	Comment[Data Record Accession]	Comment[Data Record URI]	Protocol REF	Derived Data File	Comment[Data Repository]	Comment[Data Record Accession]	Comment[Data Record URI]
Red Sea water column Station 22_500	Metagenomic sequencing and assembly	SAMN03860266	SRR2103037	NCBI Sequence Read Archive	PRJNA289734	http://www.ncbi.nlm.nih.gov/bioproject/?term=PRJNA289734	Genome binning, refinement, and annotation	SAMN04534547	NCBI Sequence Read Archive	PRJNA289734	http://www.ncbi.nlm.nih.gov/bioproject/?term=PRJNA289734	Genome tree construction	Genome trees and alignment fasta amino acid files	figshare	doi:10.6084/m9.figshare.3362899.v1	https://dx.doi.org/10.6084/m9.figshare.3362899.v1
Red Sea water column Station 34_200	Metagenomic sequencing and assembly	SAMN03860271	SRR2102999	NCBI Sequence Read Archive	PRJNA289734	http://www.ncbi.nlm.nih.gov/bioproject/?term=PRJNA289734	Genome binning, refinement, and annotation	SAMN04534548	NCBI Sequence Read Archive	PRJNA289734	http://www.ncbi.nlm.nih.gov/bioproject/?term=PRJNA289734	Genome tree construction	Genome trees and alignment fasta amino acid files	figshare	doi:10.6084/m9.figshare.3362899.v1	https://dx.doi.org/10.6084/m9.figshare.3362899.v1
Red Sea water column Station 91_200	Metagenomic sequencing and assembly	SAMN03860277	SRR2103005	NCBI Sequence Read Archive	PRJNA289734	http://www.ncbi.nlm.nih.gov/bioproject/?term=PRJNA289734	Genome binning, refinement, and annotation	SAMN04534549	NCBI Sequence Read Archive	PRJNA289734	http://www.ncbi.nlm.nih.gov/bioproject/?term=PRJNA289734	Genome tree construction	Genome trees and alignment fasta amino acid files	figshare	doi:10.6084/m9.figshare.3362899.v1	https://dx.doi.org/10.6084/m9.figshare.3362899.v1
Red Sea water column Station 91_500	Metagenomic sequencing and assembly	SAMN03860278	SRR2103007	NCBI Sequence Read Archive	PRJNA289734	http://www.ncbi.nlm.nih.gov/bioproject/?term=PRJNA289734	Genome binning, refinement, and annotation	SAMN04534550	NCBI Sequence Read Archive	PRJNA289734	http://www.ncbi.nlm.nih.gov/bioproject/?term=PRJNA289734	Genome tree construction	Genome trees and alignment fasta amino acid files	figshare	doi:10.6084/m9.figshare.3362899.v1	https://dx.doi.org/10.6084/m9.figshare.3362899.v1
Red Sea water column Station 149_500	Metagenomic sequencing and assembly	SAMN03860290	SRR2103020	NCBI Sequence Read Archive	PRJNA289734	http://www.ncbi.nlm.nih.gov/bioproject/?term=PRJNA289734	Genome binning, refinement, and annotation	SAMN04534551	NCBI Sequence Read Archive	PRJNA289734	http://www.ncbi.nlm.nih.gov/bioproject/?term=PRJNA289734	Genome tree construction	Genome trees and alignment fasta amino acid files	figshare	doi:10.6084/m9.figshare.3362899.v1	https://dx.doi.org/10.6084/m9.figshare.3362899.v1
Red Sea water column Station 91_500	Metagenomic sequencing and assembly	SAMN03860278	SRR2103007	NCBI Sequence Read Archive	PRJNA289734	http://www.ncbi.nlm.nih.gov/bioproject/?term=PRJNA289734	Genome binning, refinement, and annotation	SAMN04534552	NCBI Sequence Read Archive	PRJNA289734	http://www.ncbi.nlm.nih.gov/bioproject/?term=PRJNA289734	Genome tree construction	Genome trees and alignment fasta amino acid files	figshare	doi:10.6084/m9.figshare.3362899.v1	https://dx.doi.org/10.6084/m9.figshare.3362899.v1
Red Sea water column Station 169_50	Metagenomic sequencing and assembly	SAMN03860293	SRR2103023	NCBI Sequence Read Archive	PRJNA289734	http://www.ncbi.nlm.nih.gov/bioproject/?term=PRJNA289734	Genome binning, refinement, and annotation	SAMN04534553	NCBI Sequence Read Archive	PRJNA289734	http://www.ncbi.nlm.nih.gov/bioproject/?term=PRJNA289734	Genome tree construction	Genome trees and alignment fasta amino acid files	figshare	doi:10.6084/m9.figshare.3362899.v1	https://dx.doi.org/10.6084/m9.figshare.3362899.v1
Red Sea water column Station 149_200	Metagenomic sequencing and assembly	SAMN03860289	SRR2103019	NCBI Sequence Read Archive	PRJNA289734	http://www.ncbi.nlm.nih.gov/bioproject/?term=PRJNA289734	Genome binning, refinement, and annotation	SAMN04534555	NCBI Sequence Read Archive	PRJNA289734	http://www.ncbi.nlm.nih.gov/bioproject/?term=PRJNA289734	Genome tree construction	Genome trees and alignment fasta amino acid files	figshare	doi:10.6084/m9.figshare.3362899.v1	https://dx.doi.org/10.6084/m9.figshare.3362899.v1
Red Sea water column Station 169_25	Metagenomic sequencing and assembly	SAMN03860292	SRR2103022	NCBI Sequence Read Archive	PRJNA289734	http://www.ncbi.nlm.nih.gov/bioproject/?term=PRJNA289734	Genome binning, refinement, and annotation	SAMN04534556	NCBI Sequence Read Archive	PRJNA289734	http://www.ncbi.nlm.nih.gov/bioproject/?term=PRJNA289734	Genome tree construction	Genome trees and alignment fasta amino acid files	figshare	doi:10.6084/m9.figshare.3362899.v1	https://dx.doi.org/10.6084/m9.figshare.3362899.v1
Red Sea water column Station 169_200	Metagenomic sequencing and assembly	SAMN03860295	SRR2103025	NCBI Sequence Read Archive	PRJNA289734	http://www.ncbi.nlm.nih.gov/bioproject/?term=PRJNA289734	Genome binning, refinement, and annotation	SAMN04534557	NCBI Sequence Read Archive	PRJNA289734	http://www.ncbi.nlm.nih.gov/bioproject/?term=PRJNA289734	Genome tree construction	Genome trees and alignment fasta amino acid files	figshare	doi:10.6084/m9.figshare.3362899.v1	https://dx.doi.org/10.6084/m9.figshare.3362899.v1
Red Sea water column Station 192_50	Metagenomic sequencing and assembly	SAMN03860299	SRR2103030	NCBI Sequence Read Archive	PRJNA289734	http://www.ncbi.nlm.nih.gov/bioproject/?term=PRJNA289734	Genome binning, refinement, and annotation	SAMN04534558	NCBI Sequence Read Archive	PRJNA289734	http://www.ncbi.nlm.nih.gov/bioproject/?term=PRJNA289734	Genome tree construction	Genome trees and alignment fasta amino acid files	figshare	doi:10.6084/m9.figshare.3362899.v1	https://dx.doi.org/10.6084/m9.figshare.3362899.v1
Red Sea water column Station 192_200	Metagenomic sequencing and assembly	SAMN03860301	SRR2103032	NCBI Sequence Read Archive	PRJNA289734	http://www.ncbi.nlm.nih.gov/bioproject/?term=PRJNA289734	Genome binning, refinement, and annotation	SAMN04534559	NCBI Sequence Read Archive	PRJNA289734	http://www.ncbi.nlm.nih.gov/bioproject/?term=PRJNA289734	Genome tree construction	Genome trees and alignment fasta amino acid files	figshare	doi:10.6084/m9.figshare.3362899.v1	https://dx.doi.org/10.6084/m9.figshare.3362899.v1
Red Sea water column Station 22_500	Metagenomic sequencing and assembly	SAMN03860266	SRR2103037	NCBI Sequence Read Archive	PRJNA289734	http://www.ncbi.nlm.nih.gov/bioproject/?term=PRJNA289734	Genome binning, refinement, and annotation	SAMN04534560	NCBI Sequence Read Archive	PRJNA289734	http://www.ncbi.nlm.nih.gov/bioproject/?term=PRJNA289734	Genome tree construction	Genome trees and alignment fasta amino acid files	figshare	doi:10.6084/m9.figshare.3362899.v1	https://dx.doi.org/10.6084/m9.figshare.3362899.v1
Red Sea water column Station 34_10	Metagenomic sequencing and assembly	SAMN03860267	SRR2103038	NCBI Sequence Read Archive	PRJNA289734	http://www.ncbi.nlm.nih.gov/bioproject/?term=PRJNA289734	Genome binning, refinement, and annotation	SAMN04534561	NCBI Sequence Read Archive	PRJNA289734	http://www.ncbi.nlm.nih.gov/bioproject/?term=PRJNA289734	Genome tree construction	Genome trees and alignment fasta amino acid files	figshare	doi:10.6084/m9.figshare.3362899.v1	https://dx.doi.org/10.6084/m9.figshare.3362899.v1
Red Sea water column Station 34_50	Metagenomic sequencing and assembly	SAMN03860269	SRR2102997	NCBI Sequence Read Archive	PRJNA289734	http://www.ncbi.nlm.nih.gov/bioproject/?term=PRJNA289734	Genome binning, refinement, and annotation	SAMN04534562	NCBI Sequence Read Archive	PRJNA289734	http://www.ncbi.nlm.nih.gov/bioproject/?term=PRJNA289734	Genome tree construction	Genome trees and alignment fasta amino acid files	figshare	doi:10.6084/m9.figshare.3362899.v1	https://dx.doi.org/10.6084/m9.figshare.3362899.v1
Red Sea water column Station 34_200	Metagenomic sequencing and assembly	SAMN03860271	SRR2102999	NCBI Sequence Read Archive	PRJNA289734	http://www.ncbi.nlm.nih.gov/bioproject/?term=PRJNA289734	Genome binning, refinement, and annotation	SAMN04534563	NCBI Sequence Read Archive	PRJNA289734	http://www.ncbi.nlm.nih.gov/bioproject/?term=PRJNA289734	Genome tree construction	Genome trees and alignment fasta amino acid files	figshare	doi:10.6084/m9.figshare.3362899.v1	https://dx.doi.org/10.6084/m9.figshare.3362899.v1
Red Sea water column Station 34_258	Metagenomic sequencing and assembly	SAMN03860272	SRR2103000	NCBI Sequence Read Archive	PRJNA289734	http://www.ncbi.nlm.nih.gov/bioproject/?term=PRJNA289734	Genome binning, refinement, and annotation	SAMN04534564	NCBI Sequence Read Archive	PRJNA289734	http://www.ncbi.nlm.nih.gov/bioproject/?term=PRJNA289734	Genome tree construction	Genome trees and alignment fasta amino acid files	figshare	doi:10.6084/m9.figshare.3362899.v1	https://dx.doi.org/10.6084/m9.figshare.3362899.v1
Red Sea water column Station 34_200	Metagenomic sequencing and assembly	SAMN03860271	SRR2102999	NCBI Sequence Read Archive	PRJNA289734	http://www.ncbi.nlm.nih.gov/bioproject/?term=PRJNA289734	Genome binning, refinement, and annotation	SAMN04534578	NCBI Sequence Read Archive	PRJNA289734	http://www.ncbi.nlm.nih.gov/bioproject/?term=PRJNA289734	Genome tree construction	Genome trees and alignment fasta amino acid files	figshare	doi:10.6084/m9.figshare.3362899.v1	https://dx.doi.org/10.6084/m9.figshare.3362899.v1
Red Sea water column Station 34_258	Metagenomic sequencing and assembly	SAMN03860272	SRR2103000	NCBI Sequence Read Archive	PRJNA289734	http://www.ncbi.nlm.nih.gov/bioproject/?term=PRJNA289734	Genome binning, refinement, and annotation	SAMN04534579	NCBI Sequence Read Archive	PRJNA289734	http://www.ncbi.nlm.nih.gov/bioproject/?term=PRJNA289734	Genome tree construction	Genome trees and alignment fasta amino acid files	figshare	doi:10.6084/m9.figshare.3362899.v1	https://dx.doi.org/10.6084/m9.figshare.3362899.v1
Red Sea water column Station 34_258	Metagenomic sequencing and assembly	SAMN03860272	SRR2103000	NCBI Sequence Read Archive	PRJNA289734	http://www.ncbi.nlm.nih.gov/bioproject/?term=PRJNA289734	Genome binning, refinement, and annotation	SAMN04534580	NCBI Sequence Read Archive	PRJNA289734	http://www.ncbi.nlm.nih.gov/bioproject/?term=PRJNA289734	Genome tree construction	Genome trees and alignment fasta amino acid files	figshare	doi:10.6084/m9.figshare.3362899.v1	https://dx.doi.org/10.6084/m9.figshare.3362899.v1
Red Sea water column Station 108_500	Metagenomic sequencing and assembly	SAMN03860284	SRR2103013	NCBI Sequence Read Archive	PRJNA289734	http://www.ncbi.nlm.nih.gov/bioproject/?term=PRJNA289734	Genome binning, refinement, and annotation	SAMN04534581	NCBI Sequence Read Archive	PRJNA289734	http://www.ncbi.nlm.nih.gov/bioproject/?term=PRJNA289734	Genome tree construction	Genome trees and alignment fasta amino acid files	figshare	doi:10.6084/m9.figshare.3362899.v1	https://dx.doi.org/10.6084/m9.figshare.3362899.v1
Red Sea water column Station 149_500	Metagenomic sequencing and assembly	SAMN03860290	SRR2103020	NCBI Sequence Read Archive	PRJNA289734	http://www.ncbi.nlm.nih.gov/bioproject/?term=PRJNA289734	Genome binning, refinement, and annotation	SAMN04534582	NCBI Sequence Read Archive	PRJNA289734	http://www.ncbi.nlm.nih.gov/bioproject/?term=PRJNA289734	Genome tree construction	Genome trees and alignment fasta amino acid files	figshare	doi:10.6084/m9.figshare.3362899.v1	https://dx.doi.org/10.6084/m9.figshare.3362899.v1
Red Sea water column Station 169_200	Metagenomic sequencing and assembly	SAMN03860295	SRR2103025	NCBI Sequence Read Archive	PRJNA289734	http://www.ncbi.nlm.nih.gov/bioproject/?term=PRJNA289734	Genome binning, refinement, and annotation	SAMN04534583	NCBI Sequence Read Archive	PRJNA289734	http://www.ncbi.nlm.nih.gov/bioproject/?term=PRJNA289734	Genome tree construction	Genome trees and alignment fasta amino acid files	figshare	doi:10.6084/m9.figshare.3362899.v1	https://dx.doi.org/10.6084/m9.figshare.3362899.v1
Red Sea water column Station 169_500	Metagenomic sequencing and assembly	SAMN03860296	SRR2103026	NCBI Sequence Read Archive	PRJNA289734	http://www.ncbi.nlm.nih.gov/bioproject/?term=PRJNA289734	Genome binning, refinement, and annotation	SAMN04534584	NCBI Sequence Read Archive	PRJNA289734	http://www.ncbi.nlm.nih.gov/bioproject/?term=PRJNA289734	Genome tree construction	Genome trees and alignment fasta amino acid files	figshare	doi:10.6084/m9.figshare.3362899.v1	https://dx.doi.org/10.6084/m9.figshare.3362899.v1
Red Sea water column Station 169_500	Metagenomic sequencing and assembly	SAMN03860296	SRR2103026	NCBI Sequence Read Archive	PRJNA289734	http://www.ncbi.nlm.nih.gov/bioproject/?term=PRJNA289734	Genome binning, refinement, and annotation	SAMN04534585	NCBI Sequence Read Archive	PRJNA289734	http://www.ncbi.nlm.nih.gov/bioproject/?term=PRJNA289734	Genome tree construction	Genome trees and alignment fasta amino acid files	figshare	doi:10.6084/m9.figshare.3362899.v1	https://dx.doi.org/10.6084/m9.figshare.3362899.v1
Red Sea water column Station 12_47	Metagenomic sequencing and assembly	SAMN03860260	SRR2103006	NCBI Sequence Read Archive	PRJNA289734	http://www.ncbi.nlm.nih.gov/bioproject/?term=PRJNA289734	Genome binning, refinement, and annotation	SAMN04534667	NCBI Sequence Read Archive	PRJNA289734	http://www.ncbi.nlm.nih.gov/bioproject/?term=PRJNA289734	Genome tree construction	Genome trees and alignment fasta amino acid files	figshare	doi:10.6084/m9.figshare.3362899.v1	https://dx.doi.org/10.6084/m9.figshare.3362899.v1
Red Sea water column Station 34_50	Metagenomic sequencing and assembly	SAMN03860269	SRR2102997	NCBI Sequence Read Archive	PRJNA289734	http://www.ncbi.nlm.nih.gov/bioproject/?term=PRJNA289734	Genome binning, refinement, and annotation	SAMN04534668	NCBI Sequence Read Archive	PRJNA289734	http://www.ncbi.nlm.nih.gov/bioproject/?term=PRJNA289734	Genome tree construction	Genome trees and alignment fasta amino acid files	figshare	doi:10.6084/m9.figshare.3362899.v1	https://dx.doi.org/10.6084/m9.figshare.3362899.v1
Red Sea water column Station 34_200	Metagenomic sequencing and assembly	SAMN03860271	SRR2102999	NCBI Sequence Read Archive	PRJNA289734	http://www.ncbi.nlm.nih.gov/bioproject/?term=PRJNA289734	Genome binning, refinement, and annotation	SAMN04534669	NCBI Sequence Read Archive	PRJNA289734	http://www.ncbi.nlm.nih.gov/bioproject/?term=PRJNA289734	Genome tree construction	Genome trees and alignment fasta amino acid files	figshare	doi:10.6084/m9.figshare.3362899.v1	https://dx.doi.org/10.6084/m9.figshare.3362899.v1
Red Sea water column Station 108_10	Metagenomic sequencing and assembly	SAMN03860279	SRR2103008	NCBI Sequence Read Archive	PRJNA289734	http://www.ncbi.nlm.nih.gov/bioproject/?term=PRJNA289734	Genome binning, refinement, and annotation	SAMN04534565	NCBI Sequence Read Archive	PRJNA289734	http://www.ncbi.nlm.nih.gov/bioproject/?term=PRJNA289734	Genome tree construction	Genome trees and alignment fasta amino acid files	figshare	doi:10.6084/m9.figshare.3362899.v1	https://dx.doi.org/10.6084/m9.figshare.3362899.v1
Red Sea water column Station 149_10	Metagenomic sequencing and assembly	SAMN03860285	SRR2103014	NCBI Sequence Read Archive	PRJNA289734	http://www.ncbi.nlm.nih.gov/bioproject/?term=PRJNA289734	Genome binning, refinement, and annotation	SAMN04534566	NCBI Sequence Read Archive	PRJNA289734	http://www.ncbi.nlm.nih.gov/bioproject/?term=PRJNA289734	Genome tree construction	Genome trees and alignment fasta amino acid files	figshare	doi:10.6084/m9.figshare.3362899.v1	https://dx.doi.org/10.6084/m9.figshare.3362899.v1
Red Sea water column Station 169_10	Metagenomic sequencing and assembly	SAMN03860291	SRR2103021	NCBI Sequence Read Archive	PRJNA289734	http://www.ncbi.nlm.nih.gov/bioproject/?term=PRJNA289734	Genome binning, refinement, and annotation	SAMN04534567	NCBI Sequence Read Archive	PRJNA289734	http://www.ncbi.nlm.nih.gov/bioproject/?term=PRJNA289734	Genome tree construction	Genome trees and alignment fasta amino acid files	figshare	doi:10.6084/m9.figshare.3362899.v1	https://dx.doi.org/10.6084/m9.figshare.3362899.v1
Red Sea water column Station 169_50	Metagenomic sequencing and assembly	SAMN03860293	SRR2103023	NCBI Sequence Read Archive	PRJNA289734	http://www.ncbi.nlm.nih.gov/bioproject/?term=PRJNA289734	Genome binning, refinement, and annotation	SAMN04534568	NCBI Sequence Read Archive	PRJNA289734	http://www.ncbi.nlm.nih.gov/bioproject/?term=PRJNA289734	Genome tree construction	Genome trees and alignment fasta amino acid files	figshare	doi:10.6084/m9.figshare.3362899.v1	https://dx.doi.org/10.6084/m9.figshare.3362899.v1
Red Sea water column Station 169_100	Metagenomic sequencing and assembly	SAMN03860294	SRR2103024	NCBI Sequence Read Archive	PRJNA289734	http://www.ncbi.nlm.nih.gov/bioproject/?term=PRJNA289734	Genome binning, refinement, and annotation	SAMN04534569	NCBI Sequence Read Archive	PRJNA289734	http://www.ncbi.nlm.nih.gov/bioproject/?term=PRJNA289734	Genome tree construction	Genome trees and alignment fasta amino acid files	figshare	doi:10.6084/m9.figshare.3362899.v1	https://dx.doi.org/10.6084/m9.figshare.3362899.v1
Red Sea water column Station 192_10	Metagenomic sequencing and assembly	SAMN03860297	SRR2103027	NCBI Sequence Read Archive	PRJNA289734	http://www.ncbi.nlm.nih.gov/bioproject/?term=PRJNA289734	Genome binning, refinement, and annotation	SAMN04534570	NCBI Sequence Read Archive	PRJNA289734	http://www.ncbi.nlm.nih.gov/bioproject/?term=PRJNA289734	Genome tree construction	Genome trees and alignment fasta amino acid files	figshare	doi:10.6084/m9.figshare.3362899.v1	https://dx.doi.org/10.6084/m9.figshare.3362899.v1
Red Sea water column Station 192_25	Metagenomic sequencing and assembly	SAMN03860298	SRR2103029	NCBI Sequence Read Archive	PRJNA289734	http://www.ncbi.nlm.nih.gov/bioproject/?term=PRJNA289734	Genome binning, refinement, and annotation	SAMN04534571	NCBI Sequence Read Archive	PRJNA289734	http://www.ncbi.nlm.nih.gov/bioproject/?term=PRJNA289734	Genome tree construction	Genome trees and alignment fasta amino acid files	figshare	doi:10.6084/m9.figshare.3362899.v1	https://dx.doi.org/10.6084/m9.figshare.3362899.v1
Red Sea water column Station 192_50	Metagenomic sequencing and assembly	SAMN03860299	SRR2103030	NCBI Sequence Read Archive	PRJNA289734	http://www.ncbi.nlm.nih.gov/bioproject/?term=PRJNA289734	Genome binning, refinement, and annotation	SAMN04534572	NCBI Sequence Read Archive	PRJNA289734	http://www.ncbi.nlm.nih.gov/bioproject/?term=PRJNA289734	Genome tree construction	Genome trees and alignment fasta amino acid files	figshare	doi:10.6084/m9.figshare.3362899.v1	https://dx.doi.org/10.6084/m9.figshare.3362899.v1
Red Sea water column Station 192_100	Metagenomic sequencing and assembly	SAMN03860300	SRR2103031	NCBI Sequence Read Archive	PRJNA289734	http://www.ncbi.nlm.nih.gov/bioproject/?term=PRJNA289734	Genome binning, refinement, and annotation	SAMN04534573	NCBI Sequence Read Archive	PRJNA289734	http://www.ncbi.nlm.nih.gov/bioproject/?term=PRJNA289734	Genome tree construction	Genome trees and alignment fasta amino acid files	figshare	doi:10.6084/m9.figshare.3362899.v1	https://dx.doi.org/10.6084/m9.figshare.3362899.v1
Red Sea water column Station 192_500	Metagenomic sequencing and assembly	SAMN03860302	SRR2103033	NCBI Sequence Read Archive	PRJNA289734	http://www.ncbi.nlm.nih.gov/bioproject/?term=PRJNA289734	Genome binning, refinement, and annotation	SAMN04534574	NCBI Sequence Read Archive	PRJNA289734	http://www.ncbi.nlm.nih.gov/bioproject/?term=PRJNA289734	Genome tree construction	Genome trees and alignment fasta amino acid files	figshare	doi:10.6084/m9.figshare.3362899.v1	https://dx.doi.org/10.6084/m9.figshare.3362899.v1
Red Sea water column Station 91_500	Metagenomic sequencing and assembly	SAMN03860278	SRR2103007	NCBI Sequence Read Archive	PRJNA289734	http://www.ncbi.nlm.nih.gov/bioproject/?term=PRJNA289734	Genome binning, refinement, and annotation	SAMN04534575	NCBI Sequence Read Archive	PRJNA289734	http://www.ncbi.nlm.nih.gov/bioproject/?term=PRJNA289734	Genome tree construction	Genome trees and alignment fasta amino acid files	figshare	doi:10.6084/m9.figshare.3362899.v1	https://dx.doi.org/10.6084/m9.figshare.3362899.v1
Red Sea water column Station 108_500	Metagenomic sequencing and assembly	SAMN03860284	SRR2103013	NCBI Sequence Read Archive	PRJNA289734	http://www.ncbi.nlm.nih.gov/bioproject/?term=PRJNA289734	Genome binning, refinement, and annotation	SAMN04534576	NCBI Sequence Read Archive	PRJNA289734	http://www.ncbi.nlm.nih.gov/bioproject/?term=PRJNA289734	Genome tree construction	Genome trees and alignment fasta amino acid files	figshare	doi:10.6084/m9.figshare.3362899.v1	https://dx.doi.org/10.6084/m9.figshare.3362899.v1
Red Sea water column Station 12_47	Metagenomic sequencing and assembly	SAMN03860260	SRR2103006	NCBI Sequence Read Archive	PRJNA289734	http://www.ncbi.nlm.nih.gov/bioproject/?term=PRJNA289734	Genome binning, refinement, and annotation	SAMN04534670	NCBI Sequence Read Archive	PRJNA289734	http://www.ncbi.nlm.nih.gov/bioproject/?term=PRJNA289734	Genome tree construction	Genome trees and alignment fasta amino acid files	figshare	doi:10.6084/m9.figshare.3362899.v1	https://dx.doi.org/10.6084/m9.figshare.3362899.v1
Red Sea water column Station 34_10	Metagenomic sequencing and assembly	SAMN03860267	SRR2103038	NCBI Sequence Read Archive	PRJNA289734	http://www.ncbi.nlm.nih.gov/bioproject/?term=PRJNA289734	Genome binning, refinement, and annotation	SAMN04534671	NCBI Sequence Read Archive	PRJNA289734	http://www.ncbi.nlm.nih.gov/bioproject/?term=PRJNA289734	Genome tree construction	Genome trees and alignment fasta amino acid files	figshare	doi:10.6084/m9.figshare.3362899.v1	https://dx.doi.org/10.6084/m9.figshare.3362899.v1
Red Sea water column Station 34_25	Metagenomic sequencing and assembly	SAMN03860268	SRR2102996	NCBI Sequence Read Archive	PRJNA289734	http://www.ncbi.nlm.nih.gov/bioproject/?term=PRJNA289734	Genome binning, refinement, and annotation	SAMN04534672	NCBI Sequence Read Archive	PRJNA289734	http://www.ncbi.nlm.nih.gov/bioproject/?term=PRJNA289734	Genome tree construction	Genome trees and alignment fasta amino acid files	figshare	doi:10.6084/m9.figshare.3362899.v1	https://dx.doi.org/10.6084/m9.figshare.3362899.v1
Red Sea water column Station 91_100	Metagenomic sequencing and assembly	SAMN03860276	SRR2103004	NCBI Sequence Read Archive	PRJNA289734	http://www.ncbi.nlm.nih.gov/bioproject/?term=PRJNA289734	Genome binning, refinement, and annotation	SAMN04534673	NCBI Sequence Read Archive	PRJNA289734	http://www.ncbi.nlm.nih.gov/bioproject/?term=PRJNA289734	Genome tree construction	Genome trees and alignment fasta amino acid files	figshare	doi:10.6084/m9.figshare.3362899.v1	https://dx.doi.org/10.6084/m9.figshare.3362899.v1
Red Sea water column Station 108_100	Metagenomic sequencing and assembly	SAMN03860282	SRR2103011	NCBI Sequence Read Archive	PRJNA289734	http://www.ncbi.nlm.nih.gov/bioproject/?term=PRJNA289734	Genome binning, refinement, and annotation	SAMN04534674	NCBI Sequence Read Archive	PRJNA289734	http://www.ncbi.nlm.nih.gov/bioproject/?term=PRJNA289734	Genome tree construction	Genome trees and alignment fasta amino acid files	figshare	doi:10.6084/m9.figshare.3362899.v1	https://dx.doi.org/10.6084/m9.figshare.3362899.v1
Red Sea water column Station 149_25	Metagenomic sequencing and assembly	SAMN03860286	SRR2103015	NCBI Sequence Read Archive	PRJNA289734	http://www.ncbi.nlm.nih.gov/bioproject/?term=PRJNA289734	Genome binning, refinement, and annotation	SAMN04534675	NCBI Sequence Read Archive	PRJNA289734	http://www.ncbi.nlm.nih.gov/bioproject/?term=PRJNA289734	Genome tree construction	Genome trees and alignment fasta amino acid files	figshare	doi:10.6084/m9.figshare.3362899.v1	https://dx.doi.org/10.6084/m9.figshare.3362899.v1
Red Sea water column Station 149_50	Metagenomic sequencing and assembly	SAMN03860287	SRR2103016	NCBI Sequence Read Archive	PRJNA289734	http://www.ncbi.nlm.nih.gov/bioproject/?term=PRJNA289734	Genome binning, refinement, and annotation	SAMN04534676	NCBI Sequence Read Archive	PRJNA289734	http://www.ncbi.nlm.nih.gov/bioproject/?term=PRJNA289734	Genome tree construction	Genome trees and alignment fasta amino acid files	figshare	doi:10.6084/m9.figshare.3362899.v1	https://dx.doi.org/10.6084/m9.figshare.3362899.v1
Red Sea water column Station 169_100	Metagenomic sequencing and assembly	SAMN03860294	SRR2103024	NCBI Sequence Read Archive	PRJNA289734	http://www.ncbi.nlm.nih.gov/bioproject/?term=PRJNA289734	Genome binning, refinement, and annotation	SAMN04534677	NCBI Sequence Read Archive	PRJNA289734	http://www.ncbi.nlm.nih.gov/bioproject/?term=PRJNA289734	Genome tree construction	Genome trees and alignment fasta amino acid files	figshare	doi:10.6084/m9.figshare.3362899.v1	https://dx.doi.org/10.6084/m9.figshare.3362899.v1
Red Sea water column Station 192_10	Metagenomic sequencing and assembly	SAMN03860297	SRR2103027	NCBI Sequence Read Archive	PRJNA289734	http://www.ncbi.nlm.nih.gov/bioproject/?term=PRJNA289734	Genome binning, refinement, and annotation	SAMN04534678	NCBI Sequence Read Archive	PRJNA289734	http://www.ncbi.nlm.nih.gov/bioproject/?term=PRJNA289734	Genome tree construction	Genome trees and alignment fasta amino acid files	figshare	doi:10.6084/m9.figshare.3362899.v1	https://dx.doi.org/10.6084/m9.figshare.3362899.v1
Red Sea water column Station 192_25	Metagenomic sequencing and assembly	SAMN03860298	SRR2103029	NCBI Sequence Read Archive	PRJNA289734	http://www.ncbi.nlm.nih.gov/bioproject/?term=PRJNA289734	Genome binning, refinement, and annotation	SAMN04534679	NCBI Sequence Read Archive	PRJNA289734	http://www.ncbi.nlm.nih.gov/bioproject/?term=PRJNA289734	Genome tree construction	Genome trees and alignment fasta amino acid files	figshare	doi:10.6084/m9.figshare.3362899.v1	https://dx.doi.org/10.6084/m9.figshare.3362899.v1
Red Sea water column Station 192_50	Metagenomic sequencing and assembly	SAMN03860299	SRR2103030	NCBI Sequence Read Archive	PRJNA289734	http://www.ncbi.nlm.nih.gov/bioproject/?term=PRJNA289734	Genome binning, refinement, and annotation	SAMN04534680	NCBI Sequence Read Archive	PRJNA289734	http://www.ncbi.nlm.nih.gov/bioproject/?term=PRJNA289734	Genome tree construction	Genome trees and alignment fasta amino acid files	figshare	doi:10.6084/m9.figshare.3362899.v1	https://dx.doi.org/10.6084/m9.figshare.3362899.v1
Red Sea water column Station 192_100	Metagenomic sequencing and assembly	SAMN03860300	SRR2103031	NCBI Sequence Read Archive	PRJNA289734	http://www.ncbi.nlm.nih.gov/bioproject/?term=PRJNA289734	Genome binning, refinement, and annotation	SAMN04534681	NCBI Sequence Read Archive	PRJNA289734	http://www.ncbi.nlm.nih.gov/bioproject/?term=PRJNA289734	Genome tree construction	Genome trees and alignment fasta amino acid files	figshare	doi:10.6084/m9.figshare.3362899.v1	https://dx.doi.org/10.6084/m9.figshare.3362899.v1
Red Sea water column Station 34_258	Metagenomic sequencing and assembly	SAMN03860272	SRR2103000	NCBI Sequence Read Archive	PRJNA289734	http://www.ncbi.nlm.nih.gov/bioproject/?term=PRJNA289734	Genome binning, refinement, and annotation	SAMN04534586	NCBI Sequence Read Archive	PRJNA289734	http://www.ncbi.nlm.nih.gov/bioproject/?term=PRJNA289734	Genome tree construction	Genome trees and alignment fasta amino acid files	figshare	doi:10.6084/m9.figshare.3362899.v1	https://dx.doi.org/10.6084/m9.figshare.3362899.v1
Red Sea water column Station 91_500	Metagenomic sequencing and assembly	SAMN03860278	SRR2103007	NCBI Sequence Read Archive	PRJNA289734	http://www.ncbi.nlm.nih.gov/bioproject/?term=PRJNA289734	Genome binning, refinement, and annotation	SAMN04534587	NCBI Sequence Read Archive	PRJNA289734	http://www.ncbi.nlm.nih.gov/bioproject/?term=PRJNA289734	Genome tree construction	Genome trees and alignment fasta amino acid files	figshare	doi:10.6084/m9.figshare.3362899.v1	https://dx.doi.org/10.6084/m9.figshare.3362899.v1
Red Sea water column Station 108_500	Metagenomic sequencing and assembly	SAMN03860284	SRR2103013	NCBI Sequence Read Archive	PRJNA289734	http://www.ncbi.nlm.nih.gov/bioproject/?term=PRJNA289734	Genome binning, refinement, and annotation	SAMN04534588	NCBI Sequence Read Archive	PRJNA289734	http://www.ncbi.nlm.nih.gov/bioproject/?term=PRJNA289734	Genome tree construction	Genome trees and alignment fasta amino acid files	figshare	doi:10.6084/m9.figshare.3362899.v1	https://dx.doi.org/10.6084/m9.figshare.3362899.v1
Red Sea water column Station 149_10	Metagenomic sequencing and assembly	SAMN03860285	SRR2103014	NCBI Sequence Read Archive	PRJNA289734	http://www.ncbi.nlm.nih.gov/bioproject/?term=PRJNA289734	Genome binning, refinement, and annotation	SAMN04534590	NCBI Sequence Read Archive	PRJNA289734	http://www.ncbi.nlm.nih.gov/bioproject/?term=PRJNA289734	Genome tree construction	Genome trees and alignment fasta amino acid files	figshare	doi:10.6084/m9.figshare.3362899.v1	https://dx.doi.org/10.6084/m9.figshare.3362899.v1
Red Sea water column Station 192_10	Metagenomic sequencing and assembly	SAMN03860297	SRR2103027	NCBI Sequence Read Archive	PRJNA289734	http://www.ncbi.nlm.nih.gov/bioproject/?term=PRJNA289734	Genome binning, refinement, and annotation	SAMN04534591	NCBI Sequence Read Archive	PRJNA289734	http://www.ncbi.nlm.nih.gov/bioproject/?term=PRJNA289734	Genome tree construction	Genome trees and alignment fasta amino acid files	figshare	doi:10.6084/m9.figshare.3362899.v1	https://dx.doi.org/10.6084/m9.figshare.3362899.v1
Red Sea water column Station 149_25	Metagenomic sequencing and assembly	SAMN03860286	SRR2103015	NCBI Sequence Read Archive	PRJNA289734	http://www.ncbi.nlm.nih.gov/bioproject/?term=PRJNA289734	Genome binning, refinement, and annotation	SAMN04534592	NCBI Sequence Read Archive	PRJNA289734	http://www.ncbi.nlm.nih.gov/bioproject/?term=PRJNA289734	Genome tree construction	Genome trees and alignment fasta amino acid files	figshare	doi:10.6084/m9.figshare.3362899.v1	https://dx.doi.org/10.6084/m9.figshare.3362899.v1
Red Sea water column Station 149_200	Metagenomic sequencing and assembly	SAMN03860289	SRR2103019	NCBI Sequence Read Archive	PRJNA289734	http://www.ncbi.nlm.nih.gov/bioproject/?term=PRJNA289734	Genome binning, refinement, and annotation	SAMN04534593	NCBI Sequence Read Archive	PRJNA289734	http://www.ncbi.nlm.nih.gov/bioproject/?term=PRJNA289734	Genome tree construction	Genome trees and alignment fasta amino acid files	figshare	doi:10.6084/m9.figshare.3362899.v1	https://dx.doi.org/10.6084/m9.figshare.3362899.v1
Red Sea water column Station 169_25	Metagenomic sequencing and assembly	SAMN03860292	SRR2103022	NCBI Sequence Read Archive	PRJNA289734	http://www.ncbi.nlm.nih.gov/bioproject/?term=PRJNA289734	Genome binning, refinement, and annotation	SAMN04534594	NCBI Sequence Read Archive	PRJNA289734	http://www.ncbi.nlm.nih.gov/bioproject/?term=PRJNA289734	Genome tree construction	Genome trees and alignment fasta amino acid files	figshare	doi:10.6084/m9.figshare.3362899.v1	https://dx.doi.org/10.6084/m9.figshare.3362899.v1
Red Sea water column Station 169_200	Metagenomic sequencing and assembly	SAMN03860295	SRR2103025	NCBI Sequence Read Archive	PRJNA289734	http://www.ncbi.nlm.nih.gov/bioproject/?term=PRJNA289734	Genome binning, refinement, and annotation	SAMN04534595	NCBI Sequence Read Archive	PRJNA289734	http://www.ncbi.nlm.nih.gov/bioproject/?term=PRJNA289734	Genome tree construction	Genome trees and alignment fasta amino acid files	figshare	doi:10.6084/m9.figshare.3362899.v1	https://dx.doi.org/10.6084/m9.figshare.3362899.v1
Red Sea water column Station 192_50	Metagenomic sequencing and assembly	SAMN03860299	SRR2103030	NCBI Sequence Read Archive	PRJNA289734	http://www.ncbi.nlm.nih.gov/bioproject/?term=PRJNA289734	Genome binning, refinement, and annotation	SAMN04534596	NCBI Sequence Read Archive	PRJNA289734	http://www.ncbi.nlm.nih.gov/bioproject/?term=PRJNA289734	Genome tree construction	Genome trees and alignment fasta amino acid files	figshare	doi:10.6084/m9.figshare.3362899.v1	https://dx.doi.org/10.6084/m9.figshare.3362899.v1
Red Sea water column Station 192_200	Metagenomic sequencing and assembly	SAMN03860301	SRR2103032	NCBI Sequence Read Archive	PRJNA289734	http://www.ncbi.nlm.nih.gov/bioproject/?term=PRJNA289734	Genome binning, refinement, and annotation	SAMN04534597	NCBI Sequence Read Archive	PRJNA289734	http://www.ncbi.nlm.nih.gov/bioproject/?term=PRJNA289734	Genome tree construction	Genome trees and alignment fasta amino acid files	figshare	doi:10.6084/m9.figshare.3362899.v1	https://dx.doi.org/10.6084/m9.figshare.3362899.v1
Red Sea water column Station 192_500	Metagenomic sequencing and assembly	SAMN03860302	SRR2103033	NCBI Sequence Read Archive	PRJNA289734	http://www.ncbi.nlm.nih.gov/bioproject/?term=PRJNA289734	Genome binning, refinement, and annotation	SAMN04534598	NCBI Sequence Read Archive	PRJNA289734	http://www.ncbi.nlm.nih.gov/bioproject/?term=PRJNA289734	Genome tree construction	Genome trees and alignment fasta amino acid files	figshare	doi:10.6084/m9.figshare.3362899.v1	https://dx.doi.org/10.6084/m9.figshare.3362899.v1
Red Sea water column Station 22_200	Metagenomic sequencing and assembly	SAMN03860265	SRR2103036	NCBI Sequence Read Archive	PRJNA289734	http://www.ncbi.nlm.nih.gov/bioproject/?term=PRJNA289734	Genome binning, refinement, and annotation	SAMN04534599	NCBI Sequence Read Archive	PRJNA289734	http://www.ncbi.nlm.nih.gov/bioproject/?term=PRJNA289734	Genome tree construction	Genome trees and alignment fasta amino acid files	figshare	doi:10.6084/m9.figshare.3362899.v1	https://dx.doi.org/10.6084/m9.figshare.3362899.v1
Red Sea water column Station 91_100	Metagenomic sequencing and assembly	SAMN03860276	SRR2103004	NCBI Sequence Read Archive	PRJNA289734	http://www.ncbi.nlm.nih.gov/bioproject/?term=PRJNA289734	Genome binning, refinement, and annotation	SAMN04534600	NCBI Sequence Read Archive	PRJNA289734	http://www.ncbi.nlm.nih.gov/bioproject/?term=PRJNA289734	Genome tree construction	Genome trees and alignment fasta amino acid files	figshare	doi:10.6084/m9.figshare.3362899.v1	https://dx.doi.org/10.6084/m9.figshare.3362899.v1
Red Sea water column Station 108_100	Metagenomic sequencing and assembly	SAMN03860282	SRR2103011	NCBI Sequence Read Archive	PRJNA289734	http://www.ncbi.nlm.nih.gov/bioproject/?term=PRJNA289734	Genome binning, refinement, and annotation	SAMN04534601	NCBI Sequence Read Archive	PRJNA289734	http://www.ncbi.nlm.nih.gov/bioproject/?term=PRJNA289734	Genome tree construction	Genome trees and alignment fasta amino acid files	figshare	doi:10.6084/m9.figshare.3362899.v1	https://dx.doi.org/10.6084/m9.figshare.3362899.v1
Red Sea water column Station 108_500	Metagenomic sequencing and assembly	SAMN03860284	SRR2103013	NCBI Sequence Read Archive	PRJNA289734	http://www.ncbi.nlm.nih.gov/bioproject/?term=PRJNA289734	Genome binning, refinement, and annotation	SAMN04534602	NCBI Sequence Read Archive	PRJNA289734	http://www.ncbi.nlm.nih.gov/bioproject/?term=PRJNA289734	Genome tree construction	Genome trees and alignment fasta amino acid files	figshare	doi:10.6084/m9.figshare.3362899.v1	https://dx.doi.org/10.6084/m9.figshare.3362899.v1
Red Sea water column Station 149_100	Metagenomic sequencing and assembly	SAMN03860288	SRR2103018	NCBI Sequence Read Archive	PRJNA289734	http://www.ncbi.nlm.nih.gov/bioproject/?term=PRJNA289734	Genome binning, refinement, and annotation	SAMN04534603	NCBI Sequence Read Archive	PRJNA289734	http://www.ncbi.nlm.nih.gov/bioproject/?term=PRJNA289734	Genome tree construction	Genome trees and alignment fasta amino acid files	figshare	doi:10.6084/m9.figshare.3362899.v1	https://dx.doi.org/10.6084/m9.figshare.3362899.v1
Red Sea water column Station 149_200	Metagenomic sequencing and assembly	SAMN03860289	SRR2103019	NCBI Sequence Read Archive	PRJNA289734	http://www.ncbi.nlm.nih.gov/bioproject/?term=PRJNA289734	Genome binning, refinement, and annotation	SAMN04534604	NCBI Sequence Read Archive	PRJNA289734	http://www.ncbi.nlm.nih.gov/bioproject/?term=PRJNA289734	Genome tree construction	Genome trees and alignment fasta amino acid files	figshare	doi:10.6084/m9.figshare.3362899.v1	https://dx.doi.org/10.6084/m9.figshare.3362899.v1
Red Sea water column Station 169_100	Metagenomic sequencing and assembly	SAMN03860294	SRR2103024	NCBI Sequence Read Archive	PRJNA289734	http://www.ncbi.nlm.nih.gov/bioproject/?term=PRJNA289734	Genome binning, refinement, and annotation	SAMN04534605	NCBI Sequence Read Archive	PRJNA289734	http://www.ncbi.nlm.nih.gov/bioproject/?term=PRJNA289734	Genome tree construction	Genome trees and alignment fasta amino acid files	figshare	doi:10.6084/m9.figshare.3362899.v1	https://dx.doi.org/10.6084/m9.figshare.3362899.v1
Red Sea water column Station 192_100	Metagenomic sequencing and assembly	SAMN03860300	SRR2103031	NCBI Sequence Read Archive	PRJNA289734	http://www.ncbi.nlm.nih.gov/bioproject/?term=PRJNA289734	Genome binning, refinement, and annotation	SAMN04534606	NCBI Sequence Read Archive	PRJNA289734	http://www.ncbi.nlm.nih.gov/bioproject/?term=PRJNA289734	Genome tree construction	Genome trees and alignment fasta amino acid files	figshare	doi:10.6084/m9.figshare.3362899.v1	https://dx.doi.org/10.6084/m9.figshare.3362899.v1
Red Sea water column Station 108_10	Metagenomic sequencing and assembly	SAMN03860279	SRR2103008	NCBI Sequence Read Archive	PRJNA289734	http://www.ncbi.nlm.nih.gov/bioproject/?term=PRJNA289734	Genome binning, refinement, and annotation	SAMN04534607	NCBI Sequence Read Archive	PRJNA289734	http://www.ncbi.nlm.nih.gov/bioproject/?term=PRJNA289734	Genome tree construction	Genome trees and alignment fasta amino acid files	figshare	doi:10.6084/m9.figshare.3362899.v1	https://dx.doi.org/10.6084/m9.figshare.3362899.v1
Red Sea water column Station 108_100	Metagenomic sequencing and assembly	SAMN03860282	SRR2103011	NCBI Sequence Read Archive	PRJNA289734	http://www.ncbi.nlm.nih.gov/bioproject/?term=PRJNA289734	Genome binning, refinement, and annotation	SAMN04534608	NCBI Sequence Read Archive	PRJNA289734	http://www.ncbi.nlm.nih.gov/bioproject/?term=PRJNA289734	Genome tree construction	Genome trees and alignment fasta amino acid files	figshare	doi:10.6084/m9.figshare.3362899.v1	https://dx.doi.org/10.6084/m9.figshare.3362899.v1
Red Sea water column Station 149_10	Metagenomic sequencing and assembly	SAMN03860285	SRR2103014	NCBI Sequence Read Archive	PRJNA289734	http://www.ncbi.nlm.nih.gov/bioproject/?term=PRJNA289734	Genome binning, refinement, and annotation	SAMN04534609	NCBI Sequence Read Archive	PRJNA289734	http://www.ncbi.nlm.nih.gov/bioproject/?term=PRJNA289734	Genome tree construction	Genome trees and alignment fasta amino acid files	figshare	doi:10.6084/m9.figshare.3362899.v1	https://dx.doi.org/10.6084/m9.figshare.3362899.v1
Red Sea water column Station 149_50	Metagenomic sequencing and assembly	SAMN03860287	SRR2103016	NCBI Sequence Read Archive	PRJNA289734	http://www.ncbi.nlm.nih.gov/bioproject/?term=PRJNA289734	Genome binning, refinement, and annotation	SAMN04534610	NCBI Sequence Read Archive	PRJNA289734	http://www.ncbi.nlm.nih.gov/bioproject/?term=PRJNA289734	Genome tree construction	Genome trees and alignment fasta amino acid files	figshare	doi:10.6084/m9.figshare.3362899.v1	https://dx.doi.org/10.6084/m9.figshare.3362899.v1
Red Sea water column Station 149_100	Metagenomic sequencing and assembly	SAMN03860288	SRR2103018	NCBI Sequence Read Archive	PRJNA289734	http://www.ncbi.nlm.nih.gov/bioproject/?term=PRJNA289734	Genome binning, refinement, and annotation	SAMN04534611	NCBI Sequence Read Archive	PRJNA289734	http://www.ncbi.nlm.nih.gov/bioproject/?term=PRJNA289734	Genome tree construction	Genome trees and alignment fasta amino acid files	figshare	doi:10.6084/m9.figshare.3362899.v1	https://dx.doi.org/10.6084/m9.figshare.3362899.v1
Red Sea water column Station 149_500	Metagenomic sequencing and assembly	SAMN03860290	SRR2103020	NCBI Sequence Read Archive	PRJNA289734	http://www.ncbi.nlm.nih.gov/bioproject/?term=PRJNA289734	Genome binning, refinement, and annotation	SAMN04534612	NCBI Sequence Read Archive	PRJNA289734	http://www.ncbi.nlm.nih.gov/bioproject/?term=PRJNA289734	Genome tree construction	Genome trees and alignment fasta amino acid files	figshare	doi:10.6084/m9.figshare.3362899.v1	https://dx.doi.org/10.6084/m9.figshare.3362899.v1
Red Sea water column Station 169_10	Metagenomic sequencing and assembly	SAMN03860291	SRR2103021	NCBI Sequence Read Archive	PRJNA289734	http://www.ncbi.nlm.nih.gov/bioproject/?term=PRJNA289734	Genome binning, refinement, and annotation	SAMN04534613	NCBI Sequence Read Archive	PRJNA289734	http://www.ncbi.nlm.nih.gov/bioproject/?term=PRJNA289734	Genome tree construction	Genome trees and alignment fasta amino acid files	figshare	doi:10.6084/m9.figshare.3362899.v1	https://dx.doi.org/10.6084/m9.figshare.3362899.v1
Red Sea water column Station 169_50	Metagenomic sequencing and assembly	SAMN03860293	SRR2103023	NCBI Sequence Read Archive	PRJNA289734	http://www.ncbi.nlm.nih.gov/bioproject/?term=PRJNA289734	Genome binning, refinement, and annotation	SAMN04534614	NCBI Sequence Read Archive	PRJNA289734	http://www.ncbi.nlm.nih.gov/bioproject/?term=PRJNA289734	Genome tree construction	Genome trees and alignment fasta amino acid files	figshare	doi:10.6084/m9.figshare.3362899.v1	https://dx.doi.org/10.6084/m9.figshare.3362899.v1
Red Sea water column Station 169_100	Metagenomic sequencing and assembly	SAMN03860294	SRR2103024	NCBI Sequence Read Archive	PRJNA289734	http://www.ncbi.nlm.nih.gov/bioproject/?term=PRJNA289734	Genome binning, refinement, and annotation	SAMN04534615	NCBI Sequence Read Archive	PRJNA289734	http://www.ncbi.nlm.nih.gov/bioproject/?term=PRJNA289734	Genome tree construction	Genome trees and alignment fasta amino acid files	figshare	doi:10.6084/m9.figshare.3362899.v1	https://dx.doi.org/10.6084/m9.figshare.3362899.v1
Red Sea water column Station 169_500	Metagenomic sequencing and assembly	SAMN03860296	SRR2103026	NCBI Sequence Read Archive	PRJNA289734	http://www.ncbi.nlm.nih.gov/bioproject/?term=PRJNA289734	Genome binning, refinement, and annotation	SAMN04534616	NCBI Sequence Read Archive	PRJNA289734	http://www.ncbi.nlm.nih.gov/bioproject/?term=PRJNA289734	Genome tree construction	Genome trees and alignment fasta amino acid files	figshare	doi:10.6084/m9.figshare.3362899.v1	https://dx.doi.org/10.6084/m9.figshare.3362899.v1
Red Sea water column Station 192_10	Metagenomic sequencing and assembly	SAMN03860297	SRR2103027	NCBI Sequence Read Archive	PRJNA289734	http://www.ncbi.nlm.nih.gov/bioproject/?term=PRJNA289734	Genome binning, refinement, and annotation	SAMN04534617	NCBI Sequence Read Archive	PRJNA289734	http://www.ncbi.nlm.nih.gov/bioproject/?term=PRJNA289734	Genome tree construction	Genome trees and alignment fasta amino acid files	figshare	doi:10.6084/m9.figshare.3362899.v1	https://dx.doi.org/10.6084/m9.figshare.3362899.v1
Red Sea water column Station 192_100	Metagenomic sequencing and assembly	SAMN03860300	SRR2103031	NCBI Sequence Read Archive	PRJNA289734	http://www.ncbi.nlm.nih.gov/bioproject/?term=PRJNA289734	Genome binning, refinement, and annotation	SAMN04534618	NCBI Sequence Read Archive	PRJNA289734	http://www.ncbi.nlm.nih.gov/bioproject/?term=PRJNA289734	Genome tree construction	Genome trees and alignment fasta amino acid files	figshare	doi:10.6084/m9.figshare.3362899.v1	https://dx.doi.org/10.6084/m9.figshare.3362899.v1
Red Sea water column Station 91_25	Metagenomic sequencing and assembly	SAMN03860274	SRR2103002	NCBI Sequence Read Archive	PRJNA289734	http://www.ncbi.nlm.nih.gov/bioproject/?term=PRJNA289734	Genome binning, refinement, and annotation	SAMN04534620	NCBI Sequence Read Archive	PRJNA289734	http://www.ncbi.nlm.nih.gov/bioproject/?term=PRJNA289734	Genome tree construction	Genome trees and alignment fasta amino acid files	figshare	doi:10.6084/m9.figshare.3362899.v1	https://dx.doi.org/10.6084/m9.figshare.3362899.v1
Red Sea water column Station 108_10	Metagenomic sequencing and assembly	SAMN03860279	SRR2103008	NCBI Sequence Read Archive	PRJNA289734	http://www.ncbi.nlm.nih.gov/bioproject/?term=PRJNA289734	Genome binning, refinement, and annotation	SAMN04534621	NCBI Sequence Read Archive	PRJNA289734	http://www.ncbi.nlm.nih.gov/bioproject/?term=PRJNA289734	Genome tree construction	Genome trees and alignment fasta amino acid files	figshare	doi:10.6084/m9.figshare.3362899.v1	https://dx.doi.org/10.6084/m9.figshare.3362899.v1
Red Sea water column Station 108_25	Metagenomic sequencing and assembly	SAMN03860280	SRR2103009	NCBI Sequence Read Archive	PRJNA289734	http://www.ncbi.nlm.nih.gov/bioproject/?term=PRJNA289734	Genome binning, refinement, and annotation	SAMN04534622	NCBI Sequence Read Archive	PRJNA289734	http://www.ncbi.nlm.nih.gov/bioproject/?term=PRJNA289734	Genome tree construction	Genome trees and alignment fasta amino acid files	figshare	doi:10.6084/m9.figshare.3362899.v1	https://dx.doi.org/10.6084/m9.figshare.3362899.v1
Red Sea water column Station 149_10	Metagenomic sequencing and assembly	SAMN03860285	SRR2103014	NCBI Sequence Read Archive	PRJNA289734	http://www.ncbi.nlm.nih.gov/bioproject/?term=PRJNA289734	Genome binning, refinement, and annotation	SAMN04534623	NCBI Sequence Read Archive	PRJNA289734	http://www.ncbi.nlm.nih.gov/bioproject/?term=PRJNA289734	Genome tree construction	Genome trees and alignment fasta amino acid files	figshare	doi:10.6084/m9.figshare.3362899.v1	https://dx.doi.org/10.6084/m9.figshare.3362899.v1
Red Sea water column Station 12_25	Metagenomic sequencing and assembly	SAMN03860259	SRR2102995	NCBI Sequence Read Archive	PRJNA289734	http://www.ncbi.nlm.nih.gov/bioproject/?term=PRJNA289734	Genome binning, refinement, and annotation	SAMN04534625	NCBI Sequence Read Archive	PRJNA289734	http://www.ncbi.nlm.nih.gov/bioproject/?term=PRJNA289734	Genome tree construction	Genome trees and alignment fasta amino acid files	figshare	doi:10.6084/m9.figshare.3362899.v1	https://dx.doi.org/10.6084/m9.figshare.3362899.v1
Red Sea water column Station 12_47	Metagenomic sequencing and assembly	SAMN03860260	SRR2103006	NCBI Sequence Read Archive	PRJNA289734	http://www.ncbi.nlm.nih.gov/bioproject/?term=PRJNA289734	Genome binning, refinement, and annotation	SAMN04534626	NCBI Sequence Read Archive	PRJNA289734	http://www.ncbi.nlm.nih.gov/bioproject/?term=PRJNA289734	Genome tree construction	Genome trees and alignment fasta amino acid files	figshare	doi:10.6084/m9.figshare.3362899.v1	https://dx.doi.org/10.6084/m9.figshare.3362899.v1
Red Sea water column Station 34_25	Metagenomic sequencing and assembly	SAMN03860268	SRR2102996	NCBI Sequence Read Archive	PRJNA289734	http://www.ncbi.nlm.nih.gov/bioproject/?term=PRJNA289734	Genome binning, refinement, and annotation	SAMN04534628	NCBI Sequence Read Archive	PRJNA289734	http://www.ncbi.nlm.nih.gov/bioproject/?term=PRJNA289734	Genome tree construction	Genome trees and alignment fasta amino acid files	figshare	doi:10.6084/m9.figshare.3362899.v1	https://dx.doi.org/10.6084/m9.figshare.3362899.v1
Red Sea water column Station 149_25	Metagenomic sequencing and assembly	SAMN03860286	SRR2103015	NCBI Sequence Read Archive	PRJNA289734	http://www.ncbi.nlm.nih.gov/bioproject/?term=PRJNA289734	Genome binning, refinement, and annotation	SAMN04534629	NCBI Sequence Read Archive	PRJNA289734	http://www.ncbi.nlm.nih.gov/bioproject/?term=PRJNA289734	Genome tree construction	Genome trees and alignment fasta amino acid files	figshare	doi:10.6084/m9.figshare.3362899.v1	https://dx.doi.org/10.6084/m9.figshare.3362899.v1
Red Sea water column Station 169_10	Metagenomic sequencing and assembly	SAMN03860291	SRR2103021	NCBI Sequence Read Archive	PRJNA289734	http://www.ncbi.nlm.nih.gov/bioproject/?term=PRJNA289734	Genome binning, refinement, and annotation	SAMN04534630	NCBI Sequence Read Archive	PRJNA289734	http://www.ncbi.nlm.nih.gov/bioproject/?term=PRJNA289734	Genome tree construction	Genome trees and alignment fasta amino acid files	figshare	doi:10.6084/m9.figshare.3362899.v1	https://dx.doi.org/10.6084/m9.figshare.3362899.v1
Red Sea water column Station 12_25	Metagenomic sequencing and assembly	SAMN03860259	SRR2102995	NCBI Sequence Read Archive	PRJNA289734	http://www.ncbi.nlm.nih.gov/bioproject/?term=PRJNA289734	Genome binning, refinement, and annotation	SAMN04534631	NCBI Sequence Read Archive	PRJNA289734	http://www.ncbi.nlm.nih.gov/bioproject/?term=PRJNA289734	Genome tree construction	Genome trees and alignment fasta amino acid files	figshare	doi:10.6084/m9.figshare.3362899.v1	https://dx.doi.org/10.6084/m9.figshare.3362899.v1
Red Sea water column Station 34_10	Metagenomic sequencing and assembly	SAMN03860267	SRR2103038	NCBI Sequence Read Archive	PRJNA289734	http://www.ncbi.nlm.nih.gov/bioproject/?term=PRJNA289734	Genome binning, refinement, and annotation	SAMN04534632	NCBI Sequence Read Archive	PRJNA289734	http://www.ncbi.nlm.nih.gov/bioproject/?term=PRJNA289734	Genome tree construction	Genome trees and alignment fasta amino acid files	figshare	doi:10.6084/m9.figshare.3362899.v1	https://dx.doi.org/10.6084/m9.figshare.3362899.v1
Red Sea water column Station 22_25	Metagenomic sequencing and assembly	SAMN03860262	SRR2103028	NCBI Sequence Read Archive	PRJNA289734	http://www.ncbi.nlm.nih.gov/bioproject/?term=PRJNA289734	Genome binning, refinement, and annotation	SAMN04534633	NCBI Sequence Read Archive	PRJNA289734	http://www.ncbi.nlm.nih.gov/bioproject/?term=PRJNA289734	Genome tree construction	Genome trees and alignment fasta amino acid files	figshare	doi:10.6084/m9.figshare.3362899.v1	https://dx.doi.org/10.6084/m9.figshare.3362899.v1
Red Sea water column Station 22_50	Metagenomic sequencing and assembly	SAMN03860263	SRR2103034	NCBI Sequence Read Archive	PRJNA289734	http://www.ncbi.nlm.nih.gov/bioproject/?term=PRJNA289734	Genome binning, refinement, and annotation	SAMN04534634	NCBI Sequence Read Archive	PRJNA289734	http://www.ncbi.nlm.nih.gov/bioproject/?term=PRJNA289734	Genome tree construction	Genome trees and alignment fasta amino acid files	figshare	doi:10.6084/m9.figshare.3362899.v1	https://dx.doi.org/10.6084/m9.figshare.3362899.v1
Red Sea water column Station 22_200	Metagenomic sequencing and assembly	SAMN03860265	SRR2103036	NCBI Sequence Read Archive	PRJNA289734	http://www.ncbi.nlm.nih.gov/bioproject/?term=PRJNA289734	Genome binning, refinement, and annotation	SAMN04534635	NCBI Sequence Read Archive	PRJNA289734	http://www.ncbi.nlm.nih.gov/bioproject/?term=PRJNA289734	Genome tree construction	Genome trees and alignment fasta amino acid files	figshare	doi:10.6084/m9.figshare.3362899.v1	https://dx.doi.org/10.6084/m9.figshare.3362899.v1
Red Sea water column Station 22_500	Metagenomic sequencing and assembly	SAMN03860266	SRR2103037	NCBI Sequence Read Archive	PRJNA289734	http://www.ncbi.nlm.nih.gov/bioproject/?term=PRJNA289734	Genome binning, refinement, and annotation	SAMN04534636	NCBI Sequence Read Archive	PRJNA289734	http://www.ncbi.nlm.nih.gov/bioproject/?term=PRJNA289734	Genome tree construction	Genome trees and alignment fasta amino acid files	figshare	doi:10.6084/m9.figshare.3362899.v1	https://dx.doi.org/10.6084/m9.figshare.3362899.v1
Red Sea water column Station 34_10	Metagenomic sequencing and assembly	SAMN03860267	SRR2103038	NCBI Sequence Read Archive	PRJNA289734	http://www.ncbi.nlm.nih.gov/bioproject/?term=PRJNA289734	Genome binning, refinement, and annotation	SAMN04270322	NCBI Sequence Read Archive	PRJNA289734	http://www.ncbi.nlm.nih.gov/bioproject/?term=PRJNA289734	Genome tree construction	Genome trees and alignment fasta amino acid files	figshare	doi:10.6084/m9.figshare.3362899.v1	https://dx.doi.org/10.6084/m9.figshare.3362899.v1
Red Sea water column Station 34_25	Metagenomic sequencing and assembly	SAMN03860268	SRR2102996	NCBI Sequence Read Archive	PRJNA289734	http://www.ncbi.nlm.nih.gov/bioproject/?term=PRJNA289734	Genome binning, refinement, and annotation	SAMN04534638	NCBI Sequence Read Archive	PRJNA289734	http://www.ncbi.nlm.nih.gov/bioproject/?term=PRJNA289734	Genome tree construction	Genome trees and alignment fasta amino acid files	figshare	doi:10.6084/m9.figshare.3362899.v1	https://dx.doi.org/10.6084/m9.figshare.3362899.v1
Red Sea water column Station 34_200	Metagenomic sequencing and assembly	SAMN03860271	SRR2102999	NCBI Sequence Read Archive	PRJNA289734	http://www.ncbi.nlm.nih.gov/bioproject/?term=PRJNA289734	Genome binning, refinement, and annotation	SAMN04534639	NCBI Sequence Read Archive	PRJNA289734	http://www.ncbi.nlm.nih.gov/bioproject/?term=PRJNA289734	Genome tree construction	Genome trees and alignment fasta amino acid files	figshare	doi:10.6084/m9.figshare.3362899.v1	https://dx.doi.org/10.6084/m9.figshare.3362899.v1
Red Sea water column Station 34_258	Metagenomic sequencing and assembly	SAMN03860272	SRR2103000	NCBI Sequence Read Archive	PRJNA289734	http://www.ncbi.nlm.nih.gov/bioproject/?term=PRJNA289734	Genome binning, refinement, and annotation	SAMN04534640	NCBI Sequence Read Archive	PRJNA289734	http://www.ncbi.nlm.nih.gov/bioproject/?term=PRJNA289734	Genome tree construction	Genome trees and alignment fasta amino acid files	figshare	doi:10.6084/m9.figshare.3362899.v1	https://dx.doi.org/10.6084/m9.figshare.3362899.v1
Red Sea water column Station 91_500	Metagenomic sequencing and assembly	SAMN03860278	SRR2103007	NCBI Sequence Read Archive	PRJNA289734	http://www.ncbi.nlm.nih.gov/bioproject/?term=PRJNA289734	Genome binning, refinement, and annotation	SAMN04534641	NCBI Sequence Read Archive	PRJNA289734	http://www.ncbi.nlm.nih.gov/bioproject/?term=PRJNA289734	Genome tree construction	Genome trees and alignment fasta amino acid files	figshare	doi:10.6084/m9.figshare.3362899.v1	https://dx.doi.org/10.6084/m9.figshare.3362899.v1
Red Sea water column Station 108_200	Metagenomic sequencing and assembly	SAMN03860283	SRR2103012	NCBI Sequence Read Archive	PRJNA289734	http://www.ncbi.nlm.nih.gov/bioproject/?term=PRJNA289734	Genome binning, refinement, and annotation	SAMN04534642	NCBI Sequence Read Archive	PRJNA289734	http://www.ncbi.nlm.nih.gov/bioproject/?term=PRJNA289734	Genome tree construction	Genome trees and alignment fasta amino acid files	figshare	doi:10.6084/m9.figshare.3362899.v1	https://dx.doi.org/10.6084/m9.figshare.3362899.v1
Red Sea water column Station 108_500	Metagenomic sequencing and assembly	SAMN03860284	SRR2103013	NCBI Sequence Read Archive	PRJNA289734	http://www.ncbi.nlm.nih.gov/bioproject/?term=PRJNA289734	Genome binning, refinement, and annotation	SAMN04534643	NCBI Sequence Read Archive	PRJNA289734	http://www.ncbi.nlm.nih.gov/bioproject/?term=PRJNA289734	Genome tree construction	Genome trees and alignment fasta amino acid files	figshare	doi:10.6084/m9.figshare.3362899.v1	https://dx.doi.org/10.6084/m9.figshare.3362899.v1
Red Sea water column Station 149_500	Metagenomic sequencing and assembly	SAMN03860290	SRR2103020	NCBI Sequence Read Archive	PRJNA289734	http://www.ncbi.nlm.nih.gov/bioproject/?term=PRJNA289734	Genome binning, refinement, and annotation	SAMN04534644	NCBI Sequence Read Archive	PRJNA289734	http://www.ncbi.nlm.nih.gov/bioproject/?term=PRJNA289734	Genome tree construction	Genome trees and alignment fasta amino acid files	figshare	doi:10.6084/m9.figshare.3362899.v1	https://dx.doi.org/10.6084/m9.figshare.3362899.v1
Red Sea water column Station 169_50	Metagenomic sequencing and assembly	SAMN03860293	SRR2103023	NCBI Sequence Read Archive	PRJNA289734	http://www.ncbi.nlm.nih.gov/bioproject/?term=PRJNA289734	Genome binning, refinement, and annotation	SAMN04534645	NCBI Sequence Read Archive	PRJNA289734	http://www.ncbi.nlm.nih.gov/bioproject/?term=PRJNA289734	Genome tree construction	Genome trees and alignment fasta amino acid files	figshare	doi:10.6084/m9.figshare.3362899.v1	https://dx.doi.org/10.6084/m9.figshare.3362899.v1
Red Sea water column Station 169_500	Metagenomic sequencing and assembly	SAMN03860296	SRR2103026	NCBI Sequence Read Archive	PRJNA289734	http://www.ncbi.nlm.nih.gov/bioproject/?term=PRJNA289734	Genome binning, refinement, and annotation	SAMN04534646	NCBI Sequence Read Archive	PRJNA289734	http://www.ncbi.nlm.nih.gov/bioproject/?term=PRJNA289734	Genome tree construction	Genome trees and alignment fasta amino acid files	figshare	doi:10.6084/m9.figshare.3362899.v1	https://dx.doi.org/10.6084/m9.figshare.3362899.v1
Red Sea water column Station 192_500	Metagenomic sequencing and assembly	SAMN03860302	SRR2103033	NCBI Sequence Read Archive	PRJNA289734	http://www.ncbi.nlm.nih.gov/bioproject/?term=PRJNA289734	Genome binning, refinement, and annotation	SAMN04534647	NCBI Sequence Read Archive	PRJNA289734	http://www.ncbi.nlm.nih.gov/bioproject/?term=PRJNA289734	Genome tree construction	Genome trees and alignment fasta amino acid files	figshare	doi:10.6084/m9.figshare.3362899.v1	https://dx.doi.org/10.6084/m9.figshare.3362899.v1
Red Sea water column Station 22_200	Metagenomic sequencing and assembly	SAMN03860265	SRR2103036	NCBI Sequence Read Archive	PRJNA289734	http://www.ncbi.nlm.nih.gov/bioproject/?term=PRJNA289734	Genome binning, refinement, and annotation	SAMN04534648	NCBI Sequence Read Archive	PRJNA289734	http://www.ncbi.nlm.nih.gov/bioproject/?term=PRJNA289734	Genome tree construction	Genome trees and alignment fasta amino acid files	figshare	doi:10.6084/m9.figshare.3362899.v1	https://dx.doi.org/10.6084/m9.figshare.3362899.v1
Red Sea water column Station 22_500	Metagenomic sequencing and assembly	SAMN03860266	SRR2103037	NCBI Sequence Read Archive	PRJNA289734	http://www.ncbi.nlm.nih.gov/bioproject/?term=PRJNA289734	Genome binning, refinement, and annotation	SAMN04534649	NCBI Sequence Read Archive	PRJNA289734	http://www.ncbi.nlm.nih.gov/bioproject/?term=PRJNA289734	Genome tree construction	Genome trees and alignment fasta amino acid files	figshare	doi:10.6084/m9.figshare.3362899.v1	https://dx.doi.org/10.6084/m9.figshare.3362899.v1
Red Sea water column Station 91_200	Metagenomic sequencing and assembly	SAMN03860277	SRR2103005	NCBI Sequence Read Archive	PRJNA289734	http://www.ncbi.nlm.nih.gov/bioproject/?term=PRJNA289734	Genome binning, refinement, and annotation	SAMN04534650	NCBI Sequence Read Archive	PRJNA289734	http://www.ncbi.nlm.nih.gov/bioproject/?term=PRJNA289734	Genome tree construction	Genome trees and alignment fasta amino acid files	figshare	doi:10.6084/m9.figshare.3362899.v1	https://dx.doi.org/10.6084/m9.figshare.3362899.v1
Red Sea water column Station 91_500	Metagenomic sequencing and assembly	SAMN03860278	SRR2103007	NCBI Sequence Read Archive	PRJNA289734	http://www.ncbi.nlm.nih.gov/bioproject/?term=PRJNA289734	Genome binning, refinement, and annotation	SAMN04534651	NCBI Sequence Read Archive	PRJNA289734	http://www.ncbi.nlm.nih.gov/bioproject/?term=PRJNA289734	Genome tree construction	Genome trees and alignment fasta amino acid files	figshare	doi:10.6084/m9.figshare.3362899.v1	https://dx.doi.org/10.6084/m9.figshare.3362899.v1
Red Sea water column Station 192_500	Metagenomic sequencing and assembly	SAMN03860302	SRR2103033	NCBI Sequence Read Archive	PRJNA289734	http://www.ncbi.nlm.nih.gov/bioproject/?term=PRJNA289734	Genome binning, refinement, and annotation	SAMN04534654	NCBI Sequence Read Archive	PRJNA289734	http://www.ncbi.nlm.nih.gov/bioproject/?term=PRJNA289734	Genome tree construction	Genome trees and alignment fasta amino acid files	figshare	doi:10.6084/m9.figshare.3362899.v1	https://dx.doi.org/10.6084/m9.figshare.3362899.v1
Red Sea water column Station 108_10	Metagenomic sequencing and assembly	SAMN03860279	SRR2103008	NCBI Sequence Read Archive	PRJNA289734	http://www.ncbi.nlm.nih.gov/bioproject/?term=PRJNA289734	Genome binning, refinement, and annotation	SAMN04534655	NCBI Sequence Read Archive	PRJNA289734	http://www.ncbi.nlm.nih.gov/bioproject/?term=PRJNA289734	Genome tree construction	Genome trees and alignment fasta amino acid files	figshare	doi:10.6084/m9.figshare.3362899.v1	https://dx.doi.org/10.6084/m9.figshare.3362899.v1
Red Sea water column Station 108_25	Metagenomic sequencing and assembly	SAMN03860280	SRR2103009	NCBI Sequence Read Archive	PRJNA289734	http://www.ncbi.nlm.nih.gov/bioproject/?term=PRJNA289734	Genome binning, refinement, and annotation	SAMN04534656	NCBI Sequence Read Archive	PRJNA289734	http://www.ncbi.nlm.nih.gov/bioproject/?term=PRJNA289734	Genome tree construction	Genome trees and alignment fasta amino acid files	figshare	doi:10.6084/m9.figshare.3362899.v1	https://dx.doi.org/10.6084/m9.figshare.3362899.v1
Red Sea water column Station 108_50	Metagenomic sequencing and assembly	SAMN03860281	SRR2103010	NCBI Sequence Read Archive	PRJNA289734	http://www.ncbi.nlm.nih.gov/bioproject/?term=PRJNA289734	Genome binning, refinement, and annotation	SAMN04534657	NCBI Sequence Read Archive	PRJNA289734	http://www.ncbi.nlm.nih.gov/bioproject/?term=PRJNA289734	Genome tree construction	Genome trees and alignment fasta amino acid files	figshare	doi:10.6084/m9.figshare.3362899.v1	https://dx.doi.org/10.6084/m9.figshare.3362899.v1
Red Sea water column Station 149_25	Metagenomic sequencing and assembly	SAMN03860286	SRR2103015	NCBI Sequence Read Archive	PRJNA289734	http://www.ncbi.nlm.nih.gov/bioproject/?term=PRJNA289734	Genome binning, refinement, and annotation	SAMN04534659	NCBI Sequence Read Archive	PRJNA289734	http://www.ncbi.nlm.nih.gov/bioproject/?term=PRJNA289734	Genome tree construction	Genome trees and alignment fasta amino acid files	figshare	doi:10.6084/m9.figshare.3362899.v1	https://dx.doi.org/10.6084/m9.figshare.3362899.v1
Red Sea water column Station 169_10	Metagenomic sequencing and assembly	SAMN03860291	SRR2103021	NCBI Sequence Read Archive	PRJNA289734	http://www.ncbi.nlm.nih.gov/bioproject/?term=PRJNA289734	Genome binning, refinement, and annotation	SAMN04534660	NCBI Sequence Read Archive	PRJNA289734	http://www.ncbi.nlm.nih.gov/bioproject/?term=PRJNA289734	Genome tree construction	Genome trees and alignment fasta amino acid files	figshare	doi:10.6084/m9.figshare.3362899.v1	https://dx.doi.org/10.6084/m9.figshare.3362899.v1
Red Sea water column Station 169_200	Metagenomic sequencing and assembly	SAMN03860295	SRR2103025	NCBI Sequence Read Archive	PRJNA289734	http://www.ncbi.nlm.nih.gov/bioproject/?term=PRJNA289734	Genome binning, refinement, and annotation	SAMN04534661	NCBI Sequence Read Archive	PRJNA289734	http://www.ncbi.nlm.nih.gov/bioproject/?term=PRJNA289734	Genome tree construction	Genome trees and alignment fasta amino acid files	figshare	doi:10.6084/m9.figshare.3362899.v1	https://dx.doi.org/10.6084/m9.figshare.3362899.v1
Red Sea water column Station 192_10	Metagenomic sequencing and assembly	SAMN03860297	SRR2103027	NCBI Sequence Read Archive	PRJNA289734	http://www.ncbi.nlm.nih.gov/bioproject/?term=PRJNA289734	Genome binning, refinement, and annotation	SAMN04534662	NCBI Sequence Read Archive	PRJNA289734	http://www.ncbi.nlm.nih.gov/bioproject/?term=PRJNA289734	Genome tree construction	Genome trees and alignment fasta amino acid files	figshare	doi:10.6084/m9.figshare.3362899.v1	https://dx.doi.org/10.6084/m9.figshare.3362899.v1
Red Sea water column Station 192_50	Metagenomic sequencing and assembly	SAMN03860299	SRR2103030	NCBI Sequence Read Archive	PRJNA289734	http://www.ncbi.nlm.nih.gov/bioproject/?term=PRJNA289734	Genome binning, refinement, and annotation	SAMN04534663	NCBI Sequence Read Archive	PRJNA289734	http://www.ncbi.nlm.nih.gov/bioproject/?term=PRJNA289734	Genome tree construction	Genome trees and alignment fasta amino acid files	figshare	doi:10.6084/m9.figshare.3362899.v1	https://dx.doi.org/10.6084/m9.figshare.3362899.v1
Red Sea water column Station 12_10	Metagenomic sequencing and assembly	SAMN03860258	SRR2102994	NCBI Sequence Read Archive	PRJNA289734	http://www.ncbi.nlm.nih.gov/bioproject/?term=PRJNA289734	Genome binning, refinement, and annotation	SAMN04534664	NCBI Sequence Read Archive	PRJNA289734	http://www.ncbi.nlm.nih.gov/bioproject/?term=PRJNA289734	Genome tree construction	Genome trees and alignment fasta amino acid files	figshare	doi:10.6084/m9.figshare.3362899.v1	https://dx.doi.org/10.6084/m9.figshare.3362899.v1
Red Sea water column Station 12_25	Metagenomic sequencing and assembly	SAMN03860259	SRR2102995	NCBI Sequence Read Archive	PRJNA289734	http://www.ncbi.nlm.nih.gov/bioproject/?term=PRJNA289734	Genome binning, refinement, and annotation	SAMN04534665	NCBI Sequence Read Archive	PRJNA289734	http://www.ncbi.nlm.nih.gov/bioproject/?term=PRJNA289734	Genome tree construction	Genome trees and alignment fasta amino acid files	figshare	doi:10.6084/m9.figshare.3362899.v1	https://dx.doi.org/10.6084/m9.figshare.3362899.v1
Red Sea water column Station 12_47	Metagenomic sequencing and assembly	SAMN03860260	SRR2103006	NCBI Sequence Read Archive	PRJNA289734	http://www.ncbi.nlm.nih.gov/bioproject/?term=PRJNA289734	Genome binning, refinement, and annotation	SAMN04534682	NCBI Sequence Read Archive	PRJNA289734	http://www.ncbi.nlm.nih.gov/bioproject/?term=PRJNA289734	Genome tree construction	Genome trees and alignment fasta amino acid files	figshare	doi:10.6084/m9.figshare.3362899.v1	https://dx.doi.org/10.6084/m9.figshare.3362899.v1
Red Sea water column Station 22_200	Metagenomic sequencing and assembly	SAMN03860265	SRR2103036	NCBI Sequence Read Archive	PRJNA289734	http://www.ncbi.nlm.nih.gov/bioproject/?term=PRJNA289734	Genome binning, refinement, and annotation	SAMN04534683	NCBI Sequence Read Archive	PRJNA289734	http://www.ncbi.nlm.nih.gov/bioproject/?term=PRJNA289734	Genome tree construction	Genome trees and alignment fasta amino acid files	figshare	doi:10.6084/m9.figshare.3362899.v1	https://dx.doi.org/10.6084/m9.figshare.3362899.v1
Red Sea water column Station 22_500	Metagenomic sequencing and assembly	SAMN03860266	SRR2103037	NCBI Sequence Read Archive	PRJNA289734	http://www.ncbi.nlm.nih.gov/bioproject/?term=PRJNA289734	Genome binning, refinement, and annotation	SAMN04534684	NCBI Sequence Read Archive	PRJNA289734	http://www.ncbi.nlm.nih.gov/bioproject/?term=PRJNA289734	Genome tree construction	Genome trees and alignment fasta amino acid files	figshare	doi:10.6084/m9.figshare.3362899.v1	https://dx.doi.org/10.6084/m9.figshare.3362899.v1
Red Sea water column Station 34_50	Metagenomic sequencing and assembly	SAMN03860269	SRR2102997	NCBI Sequence Read Archive	PRJNA289734	http://www.ncbi.nlm.nih.gov/bioproject/?term=PRJNA289734	Genome binning, refinement, and annotation	SAMN04534685	NCBI Sequence Read Archive	PRJNA289734	http://www.ncbi.nlm.nih.gov/bioproject/?term=PRJNA289734	Genome tree construction	Genome trees and alignment fasta amino acid files	figshare	doi:10.6084/m9.figshare.3362899.v1	https://dx.doi.org/10.6084/m9.figshare.3362899.v1
Red Sea water column Station 34_200	Metagenomic sequencing and assembly	SAMN03860271	SRR2102999	NCBI Sequence Read Archive	PRJNA289734	http://www.ncbi.nlm.nih.gov/bioproject/?term=PRJNA289734	Genome binning, refinement, and annotation	SAMN04534686	NCBI Sequence Read Archive	PRJNA289734	http://www.ncbi.nlm.nih.gov/bioproject/?term=PRJNA289734	Genome tree construction	Genome trees and alignment fasta amino acid files	figshare	doi:10.6084/m9.figshare.3362899.v1	https://dx.doi.org/10.6084/m9.figshare.3362899.v1
Red Sea water column Station 34_258	Metagenomic sequencing and assembly	SAMN03860272	SRR2103000	NCBI Sequence Read Archive	PRJNA289734	http://www.ncbi.nlm.nih.gov/bioproject/?term=PRJNA289734	Genome binning, refinement, and annotation	SAMN04534687	NCBI Sequence Read Archive	PRJNA289734	http://www.ncbi.nlm.nih.gov/bioproject/?term=PRJNA289734	Genome tree construction	Genome trees and alignment fasta amino acid files	figshare	doi:10.6084/m9.figshare.3362899.v1	https://dx.doi.org/10.6084/m9.figshare.3362899.v1
Red Sea water column Station 91_500	Metagenomic sequencing and assembly	SAMN03860278	SRR2103007	NCBI Sequence Read Archive	PRJNA289734	http://www.ncbi.nlm.nih.gov/bioproject/?term=PRJNA289734	Genome binning, refinement, and annotation	SAMN04534688	NCBI Sequence Read Archive	PRJNA289734	http://www.ncbi.nlm.nih.gov/bioproject/?term=PRJNA289734	Genome tree construction	Genome trees and alignment fasta amino acid files	figshare	doi:10.6084/m9.figshare.3362899.v1	https://dx.doi.org/10.6084/m9.figshare.3362899.v1
Red Sea water column Station 108_200	Metagenomic sequencing and assembly	SAMN03860283	SRR2103012	NCBI Sequence Read Archive	PRJNA289734	http://www.ncbi.nlm.nih.gov/bioproject/?term=PRJNA289734	Genome binning, refinement, and annotation	SAMN04534689	NCBI Sequence Read Archive	PRJNA289734	http://www.ncbi.nlm.nih.gov/bioproject/?term=PRJNA289734	Genome tree construction	Genome trees and alignment fasta amino acid files	figshare	doi:10.6084/m9.figshare.3362899.v1	https://dx.doi.org/10.6084/m9.figshare.3362899.v1
Red Sea water column Station 108_500	Metagenomic sequencing and assembly	SAMN03860284	SRR2103013	NCBI Sequence Read Archive	PRJNA289734	http://www.ncbi.nlm.nih.gov/bioproject/?term=PRJNA289734	Genome binning, refinement, and annotation	SAMN04534690	NCBI Sequence Read Archive	PRJNA289734	http://www.ncbi.nlm.nih.gov/bioproject/?term=PRJNA289734	Genome tree construction	Genome trees and alignment fasta amino acid files	figshare	doi:10.6084/m9.figshare.3362899.v1	https://dx.doi.org/10.6084/m9.figshare.3362899.v1
Red Sea water column Station 149_500	Metagenomic sequencing and assembly	SAMN03860290	SRR2103020	NCBI Sequence Read Archive	PRJNA289734	http://www.ncbi.nlm.nih.gov/bioproject/?term=PRJNA289734	Genome binning, refinement, and annotation	SAMN04534691	NCBI Sequence Read Archive	PRJNA289734	http://www.ncbi.nlm.nih.gov/bioproject/?term=PRJNA289734	Genome tree construction	Genome trees and alignment fasta amino acid files	figshare	doi:10.6084/m9.figshare.3362899.v1	https://dx.doi.org/10.6084/m9.figshare.3362899.v1
Red Sea water column Station 192_500	Metagenomic sequencing and assembly	SAMN03860302	SRR2103033	NCBI Sequence Read Archive	PRJNA289734	http://www.ncbi.nlm.nih.gov/bioproject/?term=PRJNA289734	Genome binning, refinement, and annotation	SAMN04534692	NCBI Sequence Read Archive	PRJNA289734	http://www.ncbi.nlm.nih.gov/bioproject/?term=PRJNA289734	Genome tree construction	Genome trees and alignment fasta amino acid files	figshare	doi:10.6084/m9.figshare.3362899.v1	https://dx.doi.org/10.6084/m9.figshare.3362899.v1
